# Supplementary material for: Influences of Gastrointestinal Microbiota Dysbiosis on Serum Proinflammatory Markers in Epithelial Ovarian Cancer Development and Progression
Source: Cancers (Basel). 2022 Jun 20;14(12):3022. doi: 10.3390/cancers14123022 (PMC9220985; doi:10.3390/cancers14123022)
Supplement: Supplementary file 1 [file cancers-14-03022-s001.zip]

Archive with 9 entries (9 files):
- Table S1 d.cor.result.CRP.phylum.csv
- Table S2 d.cor.result.CRP.genus.csv
- Table S3 d.cor.result.CRP.species.csv
- Table S4 d.cor.result.IL6.phylum.csv
- Table S5 d.cor.result.IL6.genus.csv
- Table S6 d.cor.result.IL6.species.csv
- Table S7 d.cor.result.TNFa.phylum.csv
- Table S8 d.cor.result.TNFa.genus.csv
- Table S9 d.cor.result.TNFa.species.csv
