# Supplementary material for: Influences of Gastrointestinal Microbiota Dysbiosis on Serum Proinflammatory Markers in Epithelial Ovarian Cancer Development and Progression
Source: Cancers (Basel). 2022 Jun 20;14(12):3022. doi: 10.3390/cancers14123022 (PMC9220985; doi:10.3390/cancers14123022)
Supplement: Supplementary file 1 [file cancers-14-03022-s001.zip › Table S1 d.cor.result.CRP.phylum.csv]

	CRP	Phylum	cor.all	pval.all	adj.pval.all	cor.con	pval.con	adj.pval.con	cor.treat	pval.treat	adj.pval.treat
1	CRP	Verrucomicrobia	0.5182	1.07e-01	0.3114	0.1	9.5e-01	1	-0.4857	3.56e-01	0.903375
2	CRP	Bacteroidetes	-0.2	5.58e-01	0.558	0.3	6.83e-01	1	0.4857	3.56e-01	0.903375
3	CRP	Firmicutes	-0.4455	1.73e-01	0.3114	0.1	9.5e-01	1	0.3714	4.97e-01	0.903375
4	CRP	Proteobacteria	-0.6818	2.55e-02	0.2295	0.3	6.83e-01	1	-0.2	7.14e-01	0.903375
5	CRP	Actinobacteria	0.4455	1.73e-01	0.3114	0	1e+00	1	0.0286	1e+00	1
6	CRP	Ascomycota	0.2636	4.35e-01	0.558	0.4	5.17e-01	1	0.5429	2.97e-01	0.903375
7	CRP	Basidiomycota	0.3455	2.99e-01	0.4485	0.2	7.83e-01	1	0.2	7.14e-01	0.903375
8	CRP	Tenericutes	-0.5727	7.06e-02	0.3114	0.4	5.17e-01	1	-0.1429	8.03e-01	0.903375
9	CRP	Deinococcus.Thermus	0.2182	5.21e-01	0.558	0.2	7.83e-01	1	0.3143	5.64e-01	0.903375
