# Supplementary material for: Influences of Gastrointestinal Microbiota Dysbiosis on Serum Proinflammatory Markers in Epithelial Ovarian Cancer Development and Progression
Source: Cancers (Basel). 2022 Jun 20;14(12):3022. doi: 10.3390/cancers14123022 (PMC9220985; doi:10.3390/cancers14123022)
Supplement: Supplementary file 1 [file cancers-14-03022-s001.zip › Table S2 d.cor.result.CRP.genus.csv]

	CRP	Genus	cor.all	pval.all	adj.pval.all	cor.con	pval.con	adj.pval.con	cor.treat	pval.treat	adj.pval.treat
1	CRP	Akkermansia	0.5182	1.07E-01	0.309535714	0.1	9.50E-01	1	-0.4857	3.56E-01	0.958897059
2	CRP	Muribaculum	0.1273	7.14E-01	0.861652174	0.3	6.83E-01	1	0.1429	8.03E-01	0.958897059
3	CRP	Faecalicatena	-0.3	3.71E-01	0.639382979	0.7	2.33E-01	1	-0.3143	5.64E-01	0.958897059
4	CRP	Bacteroides	-0.4818	1.37E-01	0.357967742	0.5	4.50E-01	1	0.1429	8.03E-01	0.958897059
5	CRP	Barnesiella	-0.5727	7.06E-02	0.219946154	0.3	6.83E-01	1	0.9429	1.67E-02	0.67635
6	CRP	Kineothrix	-0.0182	9.68E-01	0.968	-0.9	8.33E-02	1	0.1429	8.03E-01	0.958897059
7	CRP	Lachnoclostridium	-0.6636	3.09E-02	0.178778571	-0.3	6.83E-01	1	0.1429	8.03E-01	0.958897059
8	CRP	Flintibacter	-0.3818	2.48E-01	0.528525	-0.3	6.83E-01	1	0.3714	4.97E-01	0.958897059
9	CRP	Oscillibacter	-0.5818	6.55E-02	0.219946154	0	1.00E+00	1	0.0857	9.19E-01	0.99252
10	CRP	Clostridium	-0.1182	7.34E-01	0.861652174	0.1	9.50E-01	1	0.7714	1.03E-01	0.958897059
11	CRP	Ruminiclostridium	-0.5909	6.07E-02	0.219946154	0.3	6.83E-01	1	-0.2571	6.58E-01	0.958897059
12	CRP	Hungatella	-0.6818	2.55E-02	0.158884615	-0.3	6.83E-01	1	-0.0286	1.00E+00	1
13	CRP	Eubacterium	-0.2273	5.03E-01	0.740368421	0	1.00E+00	1	-0.1429	8.03E-01	0.958897059
14	CRP	Ruminococcus	-0.4636	1.54E-01	0.378	0.2	7.83E-01	1	-0.6	2.42E-01	0.958897059
15	CRP	Pseudoflavonifractor	-0.5909	6.07E-02	0.219946154	0.1	9.50E-01	1	0.0286	1.00E+00	1
16	CRP	Parasutterella	-0.3	3.71E-01	0.639382979	-0.1	9.50E-01	1	-0.3143	5.64E-01	0.958897059
17	CRP	Litorimonas	-0.6834	2.04E-02	0.158884615	0.7	2.33E-01	1	0.029	9.57E-01	1
18	CRP	Bifidobacterium	-0.2364	4.85E-01	0.740368421	0.3	6.83E-01	1	0.4286	4.19E-01	0.958897059
19	CRP	Lactonifactor	0.3053	3.61E-01	0.639382979	-0.1026	8.70E-01	1	-0.3928	4.41E-01	0.958897059
20	CRP	Olsenella	0.2091	5.39E-01	0.752741379	-0.3	6.83E-01	1	-0.8286	5.83E-02	0.958897059
21	CRP	Bacillus	-0.2182	5.21E-01	0.740368421	0.3	6.83E-01	1	0.6571	1.75E-01	0.958897059
22	CRP	Acutalibacter	-0.3636	2.73E-01	0.539341463	-0.3	6.83E-01	1	0.2571	6.58E-01	0.958897059
23	CRP	Fusarium	0.3545	2.86E-01	0.551571429	0.3	6.83E-01	1	0.3714	4.97E-01	0.958897059
24	CRP	Lactobacillus	0.2636	4.35E-01	0.7047	-0.8	1.33E-01	1	-0.7143	1.36E-01	0.958897059
25	CRP	Flavonifractor	-0.3	3.71E-01	0.639382979	0.2	7.83E-01	1	-0.7714	1.03E-01	0.958897059
26	CRP	Anaerotruncus	0.0182	9.68E-01	0.968	-0.3	6.83E-01	1	0.1429	8.03E-01	0.958897059
27	CRP	Enterococcus	0.3091	3.56E-01	0.639382979	0.2	7.83E-01	1	0.0286	1.00E+00	1
28	CRP	Peptococcus	-0.1	7.76E-01	0.885295775	0.1	9.50E-01	1	-0.2571	6.58E-01	0.958897059
29	CRP	Escherichia	0.0182	9.68E-01	0.968	-0.2	7.83E-01	1	0.1429	8.03E-01	0.958897059
30	CRP	Pseudomonas	-0.5	1.21E-01	0.337965517	0.5	4.50E-01	1	-0.0857	9.19E-01	0.99252
31	CRP	Klebsiella	-0.1636	6.34E-01	0.801276923	0.5	4.50E-01	1	0.1429	8.03E-01	0.958897059
32	CRP	Turicibacter	-0.4	2.25E-01	0.492567568	-0.1	9.50E-01	1	0.6571	1.75E-01	0.958897059
33	CRP	Saccharomyces	0.5909	6.07E-02	0.219946154	0.6	3.50E-01	1	0.7714	1.03E-01	0.958897059
34	CRP	Intestinimonas	-0.6818	2.55E-02	0.158884615	-0.3	6.83E-01	1	0.2571	6.58E-01	0.958897059
35	CRP	Cutaneotrichosporon	0.4037	2.18E-01	0.4905	0.2	7.83E-01	1	0.2029	7.00E-01	0.958897059
36	CRP	Sporobacter	-0.6545	3.38E-02	0.18252	0	1.00E+00	1	0.0857	9.19E-01	0.99252
37	CRP	Harryflintia	-0.6196	4.20E-02	0.200117647	0.6156	2.69E-01	1	0.4857	3.56E-01	0.958897059
38	CRP	Ihubacter	-0.7364	1.34E-02	0.158884615	0.3	6.83E-01	1	-0.0857	9.19E-01	0.99252
39	CRP	Christensenella	-0.4545	1.63E-01	0.388323529	0.4	5.17E-01	1	-0.3143	5.64E-01	0.958897059
40	CRP	Candida	0.5577	7.47E-02	0.2241	-0.0513	9.35E-01	1	-0.1518	7.74E-01	0.958897059
41	CRP	Longibaculum	-0.6909	2.31E-02	0.158884615	0.5	4.50E-01	1	-0.4286	4.19E-01	0.958897059
42	CRP	Anaeroplasma	-0.5727	7.06E-02	0.219946154	0.4	5.17E-01	1	-0.1429	8.03E-01	0.958897059
43	CRP	Anaerotaenia	-0.6455	3.70E-02	0.1873125	-0.1	9.50E-01	1	0.3714	4.97E-01	0.958897059
44	CRP	Herbivorax	-0.3727	2.61E-01	0.528525	0.1	9.50E-01	1	-0.5429	2.97E-01	0.958897059
45	CRP	Butyrivibrio	-0.2936	3.81E-01	0.6429375	0.2236	7.18E-01	1	-0.2571	6.58E-01	0.958897059
46	CRP	Parasporobacterium	-0.0683	8.42E-01	0.921648649	0.3591	5.53E-01	1	0.4857	3.56E-01	0.958897059
47	CRP	Ercella	-0.2202	5.15E-01	0.740368421	0.2236	7.18E-01	1	-0.5429	2.97E-01	0.958897059
48	CRP	Frisingicoccus	-0.6014	5.03E-02	0.214436842	0.2052	7.41E-01	1	0.2571	6.58E-01	0.958897059
49	CRP	Acetatifactor	-0.7091	1.87E-02	0.158884615	-0.1	9.50E-01	1	-0.2	7.14E-01	0.958897059
50	CRP	Parabacteroides	0.8909	4.28E-04	0.034668	0.4	5.17E-01	1	0.7714	1.03E-01	0.958897059
51	CRP	Blautia	-0.6697	2.42E-02	0.158884615	-0.0513	9.35E-01	1	-0.0286	1.00E+00	1
52	CRP	Hespellia	-0.0191	9.56E-01	0.968	0.3	6.83E-01	1	-0.5409	2.68E-01	0.958897059
53	CRP	Roseburia	-0.8257	1.74E-03	0.04698	-0.2236	7.18E-01	1	-0.3143	5.64E-01	0.958897059
54	CRP	Erysipelatoclostridium	-0.7909	6.06E-03	0.098172	0.1	9.50E-01	1	-0.3143	5.64E-01	0.958897059
55	CRP	Porphyromonas	0.4727	1.46E-01	0.3695625	0.4	5.17E-01	1	0.3143	5.64E-01	0.958897059
56	CRP	Tindallia	-0.119	7.28E-01	0.861652174	0.2236	7.18E-01	1	-0.9411	5.10E-03	0.4131
57	CRP	Romboutsia	-0.6698	2.42E-02	0.158884615	-0.2236	7.18E-01	1	0.6571	1.75E-01	0.958897059
58	CRP	Filifactor	0.4273	1.93E-01	0.446657143	0	1.00E+00	1	-0.3714	4.97E-01	0.958897059
59	CRP	Clostridioides	-0.4909	1.29E-01	0.3483	0.1	9.50E-01	1	0.4286	4.19E-01	0.958897059
60	CRP	Nakaseomyces	0.6048	4.87E-02	0.214436842	0.1	9.50E-01	1	0.4395	3.83E-01	0.958897059
61	CRP	Holdemanella	0.0858	8.02E-01	0.896547945	0.1	9.50E-01	1	-0.6761	1.40E-01	0.958897059
62	CRP	Cryptococcus	-0.0325	9.24E-01	0.968	0.6708	2.15E-01	1	0.1765	7.38E-01	0.958897059
63	CRP	Penicillium	-0.0832	8.08E-01	0.896547945	0.2108	7.34E-01	1	0.3769	4.61E-01	0.958897059
64	CRP	Aspergillus	-0.2364	4.85E-01	0.740368421	0	1.00E+00	1	-0.1429	8.03E-01	0.958897059
65	CRP	Cryptanaerobacter	-0.5649	7.02E-02	0.219946154	-0.4104	4.93E-01	1	-0.2571	6.58E-01	0.958897059
66	CRP	Emergencia	-0.8441	1.09E-03	0.044145	-0.2236	7.18E-01	1	-0.7714	1.03E-01	0.958897059
67	CRP	Chaetomium	-0.1909	5.76E-01	0.7803	0.3	6.83E-01	1	-0.0857	9.19E-01	0.99252
68	CRP	Streptococcus	0.0592	8.63E-01	0.93204	0.0513	9.35E-01	1	-0.0857	9.19E-01	0.99252
69	CRP	Deinococcus	0.2182	5.21E-01	0.740368421	0.2	7.83E-01	1	0.3143	5.64E-01	0.958897059
70	CRP	Cladosporium	-0.1628	6.32E-01	0.801276923	0.3078	6.14E-01	1	0	1.00E+00	1
71	CRP	Phocea	0.1579	6.43E-01	0.801276923	-0.2052	7.41E-01	1	-0.3928	4.41E-01	0.958897059
72	CRP	Butyricicoccus	-0.1049	7.59E-01	0.878271429	-0.1026	8.70E-01	1	0.0911	8.64E-01	0.99252
73	CRP	Mordavella	0.1239	7.17E-01	0.861652174	-0.2052	7.41E-01	1	0.3381	5.12E-01	0.958897059
74	CRP	Salmonella	-0.2738	4.15E-01	0.686020408	-0.4472	4.50E-01	1	-0.5071	3.05E-01	0.958897059
75	CRP	Staphylococcus	-0.2207	5.14E-01	0.740368421	-0.1539	8.05E-01	1	-0.4928	3.21E-01	0.958897059
76	CRP	Listeria	-0.179	5.98E-01	0.794065574	-0.4472	4.50E-01	1	-0.5071	3.05E-01	0.958897059
77	CRP	Stenotrophomonas	-0.1685	6.20E-01	0.801276923	0	1.00E+00	1	0.2732	6.00E-01	0.958897059
78	CRP	Anaerostipes	-0.3719	2.60E-01	0.528525	0.7071	1.82E-01	1	0.3714	4.97E-01	0.958897059
79	CRP	Reyranella	-0.8009	3.05E-03	0.0617625	-0.7071	1.82E-01	1	-0.6571	1.75E-01	0.958897059	approached significance
80	CRP	Trichophyton	-0.027	9.37E-01	0.968	-0.3536	5.59E-01	1	0.1309	8.05E-01	0.958897059
81	CRP	Neisseria	0.1888	5.78E-01	0.7803	0.3536	5.59E-01	1	0.3928	4.41E-01	0.958897059
