# Supplementary material for: Influences of Gastrointestinal Microbiota Dysbiosis on Serum Proinflammatory Markers in Epithelial Ovarian Cancer Development and Progression
Source: Cancers (Basel). 2022 Jun 20;14(12):3022. doi: 10.3390/cancers14123022 (PMC9220985; doi:10.3390/cancers14123022)
Supplement: Supplementary file 1 [file cancers-14-03022-s001.zip › Table S3 d.cor.result.CRP.species.csv]

	CRP	Species	cor.all	pval.all	adj.pval.all	cor.con	pval.con	adj.pval.con	cor.treat	pval.treat	adj.pval.treat
1	CRP	Akkermansia.muciniphila	0.5182	1.07e-01	0.323377777777778	0.1	9.5e-01	0.993846153846154	-0.4857	3.56e-01	0.927796610169492
2	CRP	Muribaculum.intestinale	0.1273	7.14e-01	0.839050847457627	0.3	6.83e-01	0.993846153846154	0.1429	8.03e-01	0.927796610169492
3	CRP	Bacteroides.thetaiotaomicron	-0.4818	1.37e-01	0.365333333333333	0.5	4.5e-01	0.993846153846154	0.1429	8.03e-01	0.927796610169492
4	CRP	Barnesiella.intestinihominis	-0.5818	6.55e-02	0.269939393939394	0.3	6.83e-01	0.993846153846154	0.8857	3.33e-02	0.90576
5	CRP	Kineothrix.alysoides	-0.0182	9.68e-01	0.968	-0.9	8.33e-02	0.993846153846154	0.1429	8.03e-01	0.927796610169492
6	CRP	Faecalicatena.contorta	-0.1273	7.14e-01	0.839050847457627	0.7	2.33e-01	0.993846153846154	0.3143	5.64e-01	0.927796610169492
7	CRP	X.Clostridium..scindens	-0.2455	4.68e-01	0.714755555555555	-0.3	6.83e-01	0.993846153846154	0.7143	1.36e-01	0.927796610169492
8	CRP	Flintibacter.butyricus	-0.3818	2.48e-01	0.544	-0.3	6.83e-01	0.993846153846154	0.3714	4.97e-01	0.927796610169492
9	CRP	Clostridium.fusiformis	-0.4182	2.03e-01	0.484350877192982	-0.6	3.5e-01	0.993846153846154	0.2	7.14e-01	0.927796610169492
10	CRP	Hungatella.hathewayi	-0.6818	2.55e-02	0.157636363636364	-0.3	6.83e-01	0.993846153846154	-0.0286	1e+00	1
11	CRP	Oscillibacter.valericigenes	-0.5364	9.36e-02	0.323377777777778	0.3	6.83e-01	0.993846153846154	0.0857	9.19e-01	0.932716417910448
12	CRP	Oscillibacter.ruminantium	-0.5273	1e-01	0.323377777777778	0.1	9.5e-01	0.993846153846154	0.2	7.14e-01	0.927796610169492
13	CRP	Parasutterella.excrementihominis	-0.3	3.71e-01	0.663894736842105	-0.1	9.5e-01	0.993846153846154	-0.3143	5.64e-01	0.927796610169492
14	CRP	X.Clostridium..viride	-0.3909	2.37e-01	0.528393442622951	0.3	6.83e-01	0.993846153846154	-0.1429	8.03e-01	0.927796610169492
15	CRP	Ruminococcus.flavefaciens	-0.1959	5.64e-01	0.78744	0.1539	8.05e-01	0.993846153846154	-0.6	2.42e-01	0.927796610169492
16	CRP	Litorimonas.taeanensis	-0.6834	2.04e-02	0.157636363636364	0.7	2.33e-01	0.993846153846154	0.029	9.57e-01	0.964088888888889
17	CRP	Lactonifactor.longoviformis	0.3053	3.61e-01	0.663459459459459	-0.1026	8.7e-01	0.993846153846154	-0.3928	4.41e-01	0.927796610169492
18	CRP	Olsenella.profusa	0.2273	5.03e-01	0.743565217391304	-0.3	6.83e-01	0.993846153846154	-0.7143	1.36e-01	0.927796610169492
19	CRP	Pseudoflavonifractor.phocaeensis	-0.5818	6.55e-02	0.269939393939394	0.1	9.5e-01	0.993846153846154	0.0857	9.19e-01	0.932716417910448
20	CRP	Bifidobacterium.choerinum	-0.2545	4.51e-01	0.713209302325581	0.1	9.5e-01	0.993846153846154	0.4286	4.19e-01	0.927796610169492
21	CRP	Pseudoflavonifractor.capillosus	-0.5182	1.07e-01	0.323377777777778	-0.3	6.83e-01	0.993846153846154	-0.2	7.14e-01	0.927796610169492
22	CRP	Acutalibacter.muris	-0.3636	2.73e-01	0.544	-0.3	6.83e-01	0.993846153846154	0.2571	6.58e-01	0.927796610169492
23	CRP	Clostridium.botulinum	-0.0909	7.97e-01	0.893248	0.1	9.5e-01	0.993846153846154	0.4286	4.19e-01	0.927796610169492
24	CRP	X.Clostridium..cellobioparum	-0.6	5.62e-02	0.254773333333333	0.1	9.5e-01	0.993846153846154	0.8857	3.33e-02	0.90576
25	CRP	Flavonifractor.plautii	-0.3	3.71e-01	0.663894736842105	0.2	7.83e-01	0.993846153846154	-0.7714	1.03e-01	0.927796610169492
26	CRP	X.Clostridium..asparagiforme	-0.1364	6.94e-01	0.839050847457627	-0.6	3.5e-01	0.993846153846154	-0.2571	6.58e-01	0.927796610169492
27	CRP	X.Clostridium..aerotolerans	0.7056	1.53e-02	0.157636363636364	-0.7	2.33e-01	0.993846153846154	-0.1309	8.05e-01	0.927796610169492
28	CRP	Clostridium.sulfidigenes	-0.0137	9.68e-01	0.968	-0.1	9.5e-01	0.993846153846154	0.116	8.27e-01	0.932716417910448
29	CRP	Bacillus.thuringiensis	-0.1636	6.34e-01	0.813433962264151	0.2	7.83e-01	0.993846153846154	0.4286	4.19e-01	0.927796610169492
30	CRP	Peptococcus.niger	-0.0818	8.18e-01	0.893248	0.3	6.83e-01	0.993846153846154	-0.2571	6.58e-01	0.927796610169492
31	CRP	Enterococcus.faecalis	0.4055	2.16e-01	0.50648275862069	0.2	7.83e-01	0.993846153846154	0.1739	7.42e-01	0.927796610169492
32	CRP	Escherichia.coli	0.0182	9.68e-01	0.968	-0.2	7.83e-01	0.993846153846154	0.1429	8.03e-01	0.927796610169492
33	CRP	Klebsiella.aerogenes	-0.1636	6.34e-01	0.813433962264151	0.5	4.5e-01	0.993846153846154	0.1429	8.03e-01	0.927796610169492
34	CRP	X.Nectria..haematococca	0.1412	6.79e-01	0.839050847457627	0.6	3.5e-01	0.993846153846154	0.4058	4.25e-01	0.927796610169492
35	CRP	Pseudomonas.aeruginosa	-0.0455	9.03e-01	0.937465648854962	0.3	6.83e-01	0.993846153846154	0.0857	9.19e-01	0.932716417910448
36	CRP	Turicibacter.sanguinis	-0.4	2.25e-01	0.51864406779661	-0.1	9.5e-01	0.993846153846154	0.6571	1.75e-01	0.927796610169492
37	CRP	Saccharomyces.cerevisiae	0.5909	6.07e-02	0.266296774193548	0.6	3.5e-01	0.993846153846154	0.7714	1.03e-01	0.927796610169492
38	CRP	Eubacterium.ventriosum	0.2018	5.52e-01	0.78744	0	1e+00	1	-0.5161	2.95e-01	0.927796610169492
39	CRP	Intestinimonas.butyriciproducens	-0.6818	2.55e-02	0.157636363636364	-0.3	6.83e-01	0.993846153846154	0.2571	6.58e-01	0.927796610169492
40	CRP	Sporobacter.termitidis	-0.6545	3.38e-02	0.199860869565217	0	1e+00	1	0.0857	9.19e-01	0.932716417910448
41	CRP	X.Clostridium..saccharolyticum	-0.7364	1.34e-02	0.157636363636364	-0.1	9.5e-01	0.993846153846154	0.1429	8.03e-01	0.927796610169492
42	CRP	Harryflintia.acetispora	-0.6196	4.2e-02	0.211555555555556	0.6156	2.69e-01	0.993846153846154	0.4857	3.56e-01	0.927796610169492
43	CRP	Anaerotruncus.colihominis	0.0545	8.81e-01	0.928806201550388	-0.4	5.17e-01	0.993846153846154	0.1429	8.03e-01	0.927796610169492
44	CRP	Anaerotruncus.rubiinfantis	-0.0683	8.42e-01	0.901669291338583	-0.1	9.5e-01	0.993846153846154	-0.058	9.13e-01	0.932716417910448
45	CRP	Eubacterium.ramulus	-0.6818	2.55e-02	0.157636363636364	-0.1	9.5e-01	0.993846153846154	-0.0857	9.19e-01	0.932716417910448
46	CRP	Ruminococcus.lactaris	-0.4818	1.37e-01	0.365333333333333	-0.3	6.83e-01	0.993846153846154	-0.6571	1.75e-01	0.927796610169492
47	CRP	Ihubacter.massiliensis	-0.7364	1.34e-02	0.157636363636364	0.3	6.83e-01	0.993846153846154	-0.0857	9.19e-01	0.932716417910448
48	CRP	Candida.albicans	0.5577	7.47e-02	0.2822	-0.0513	9.35e-01	0.993846153846154	-0.1518	7.74e-01	0.927796610169492
49	CRP	Lactobacillus.johnsonii	0.2369	4.83e-01	0.721846153846154	-0.8	1.33e-01	0.993846153846154	-0.8986	1.49e-02	0.757066666666667
50	CRP	Fusarium.keratoplasticum	0.2825	4e-01	0.671604938271605	0.3591	5.53e-01	0.993846153846154	-0.3043	5.58e-01	0.927796610169492
51	CRP	Christensenella.massiliensis	-0.5455	8.75e-02	0.321621621621622	0.4	5.17e-01	0.993846153846154	-0.3143	5.64e-01	0.927796610169492
52	CRP	Longibaculum.muris	-0.6909	2.31e-02	0.157636363636364	0.5	4.5e-01	0.993846153846154	-0.4286	4.19e-01	0.927796610169492
53	CRP	Cutaneotrichosporon.mucoides	0.0782	8.19e-01	0.893248	0.1	9.5e-01	0.993846153846154	-0.1449	7.84e-01	0.927796610169492
54	CRP	X.Clostridium..polysaccharolyticum	-0.5364	9.36e-02	0.323377777777778	0.3	6.83e-01	0.993846153846154	0.2571	6.58e-01	0.927796610169492
55	CRP	X.Eubacterium..siraeum	-0.5182	1.07e-01	0.323377777777778	-0.1	9.5e-01	0.993846153846154	-0.3714	4.97e-01	0.927796610169492
56	CRP	Anaerotaenia.torta	-0.6455	3.7e-02	0.209666666666667	-0.1	9.5e-01	0.993846153846154	0.3714	4.97e-01	0.927796610169492
57	CRP	Herbivorax.saccincola	-0.3727	2.61e-01	0.544	0.1	9.5e-01	0.993846153846154	-0.5429	2.97e-01	0.927796610169492
58	CRP	Parasporobacterium.paucivorans	-0.0683	8.42e-01	0.901669291338583	0.3591	5.53e-01	0.993846153846154	0.4857	3.56e-01	0.927796610169492
59	CRP	Ercella.succinigenes	-0.2202	5.15e-01	0.753118279569893	0.2236	7.18e-01	0.993846153846154	-0.5429	2.97e-01	0.927796610169492
60	CRP	Clostridium.swellfunianum	-0.3727	2.61e-01	0.544	0.4	5.17e-01	0.993846153846154	0.7714	1.03e-01	0.927796610169492
61	CRP	Frisingicoccus.caecimuris	-0.6014	5.03e-02	0.235889655172414	0.2052	7.41e-01	0.993846153846154	0.2571	6.58e-01	0.927796610169492
62	CRP	Acetatifactor.muris	-0.7091	1.87e-02	0.157636363636364	-0.1	9.5e-01	0.993846153846154	-0.2	7.14e-01	0.927796610169492
63	CRP	Anaeroplasma.abactoclasticum	-0.5727	7.06e-02	0.274331428571429	0.4	5.17e-01	0.993846153846154	-0.1429	8.03e-01	0.927796610169492
64	CRP	Parabacteroides.distasonis	0.8909	4.28e-04	0.04692	0.4	5.17e-01	0.993846153846154	0.7714	1.03e-01	0.927796610169492
65	CRP	Clostridium.sp.	-0.2455	4.68e-01	0.714755555555555	0	1e+00	1	0.3143	5.64e-01	0.927796610169492
66	CRP	Barnesiella.viscericola	-0.3545	2.86e-01	0.547830985915493	0.3	6.83e-01	0.993846153846154	0.9429	1.67e-02	0.757066666666667
67	CRP	X.Ruminococcus..gnavus	-0.6879	1.93e-02	0.157636363636364	-0.0513	9.35e-01	0.993846153846154	-0.2571	6.58e-01	0.927796610169492
68	CRP	Hespellia.stercorisuis	-0.0191	9.56e-01	0.968	0.3	6.83e-01	0.993846153846154	-0.5409	2.68e-01	0.927796610169492
69	CRP	Clostridium.senegalense	-0.3432	3.01e-01	0.568219178082192	0.2236	7.18e-01	0.993846153846154	0.3479	4.99e-01	0.927796610169492
70	CRP	X.Clostridium..cocleatum	-0.0572	8.67e-01	0.9211875	0.1	9.5e-01	0.993846153846154	-0.6761	1.4e-01	0.927796610169492
71	CRP	X.Clostridium..populeti	-0.5138	1.06e-01	0.323377777777778	0.2236	7.18e-01	0.993846153846154	0.1429	8.03e-01	0.927796610169492
72	CRP	Roseburia.intestinalis	-0.422	1.96e-01	0.478428571428571	0.2236	7.18e-01	0.993846153846154	0.4857	3.56e-01	0.927796610169492
73	CRP	Porphyromonas.catoniae	0.6879	1.93e-02	0.157636363636364	0.4	5.17e-01	0.993846153846154	0.4058	4.25e-01	0.927796610169492
74	CRP	Butyrivibrio.crossotus	-0.2936	3.81e-01	0.664506329113924	0.2236	7.18e-01	0.993846153846154	-0.2571	6.58e-01	0.927796610169492
75	CRP	Tindallia.magadiensis	-0.119	7.28e-01	0.839050847457627	0.2236	7.18e-01	0.993846153846154	-0.9411	5.1e-03	0.6936
76	CRP	Romboutsia.timonensis	-0.6698	2.42e-02	0.157636363636364	-0.2236	7.18e-01	0.993846153846154	0.6571	1.75e-01	0.927796610169492
77	CRP	Clostridium.vincentii	0.3931	2.32e-01	0.525866666666667	-0.2236	7.18e-01	0.993846153846154	0.6547	1.58e-01	0.927796610169492
78	CRP	Roseburia.hominis	-0.422	1.96e-01	0.478428571428571	0.2236	7.18e-01	0.993846153846154	0.1429	8.03e-01	0.927796610169492
79	CRP	X.Clostridium..symbiosum	-0.4273	1.93e-01	0.478428571428571	0	1e+00	1	0.3143	5.64e-01	0.927796610169492
80	CRP	Butyrivibrio.fibrisolvens	-0.2477	4.63e-01	0.714755555555555	0.2236	7.18e-01	0.993846153846154	-0.2571	6.58e-01	0.927796610169492
81	CRP	Olsenella.scatoligenes	0.2559	4.48e-01	0.713209302325581	-0.3	6.83e-01	0.993846153846154	-0.6761	1.4e-01	0.927796610169492
82	CRP	X.Clostridium..aldenense	-0.3578	2.8e-01	0.544	-0.2236	7.18e-01	0.993846153846154	0.0857	9.19e-01	0.932716417910448
83	CRP	Faecalicatena.orotica	-0.8364	2.56e-03	0.0592571428571429	0.1	9.5e-01	0.993846153846154	-0.6	2.42e-01	0.927796610169492
84	CRP	Porphyromonas.pasteri	0.0774	8.21e-01	0.893248	0.3	6.83e-01	0.993846153846154	0.058	9.13e-01	0.932716417910448
85	CRP	X.Clostridium..sphenoides	-0.5164	1.04e-01	0.323377777777778	-0.2236	7.18e-01	0.993846153846154	0.2571	6.58e-01	0.927796610169492
86	CRP	Clostridioides.difficile	-0.4909	1.29e-01	0.358040816326531	0.1	9.5e-01	0.993846153846154	0.4286	4.19e-01	0.927796610169492
87	CRP	Eubacterium.plexicaudatum	-0.3599	2.77e-01	0.544	0.0513	9.35e-01	0.993846153846154	0.1429	8.03e-01	0.927796610169492
88	CRP	Eubacterium.uniforme	-0.5	1.21e-01	0.353021276595745	0.3	6.83e-01	0.993846153846154	-0.4857	3.56e-01	0.927796610169492
89	CRP	X.Eubacterium..eligens	0.676	2.24e-02	0.157636363636364	-0.0513	9.35e-01	0.993846153846154	0.6547	1.58e-01	0.927796610169492
90	CRP	Holdemanella.biformis	0.0858	8.02e-01	0.893248	0.1	9.5e-01	0.993846153846154	-0.6761	1.4e-01	0.927796610169492
91	CRP	X.Candida..glabrata	0.6048	4.87e-02	0.235889655172414	0.1	9.5e-01	0.993846153846154	0.4395	3.83e-01	0.927796610169492
92	CRP	Butyrivibrio.hungatei	-0.1814	5.93e-01	0.797333333333333	0.2236	7.18e-01	0.993846153846154	-0.2571	6.58e-01	0.927796610169492
93	CRP	Roseburia.faecis	-0.8441	1.09e-03	0.04692	-0.2236	7.18e-01	0.993846153846154	-0.4286	4.19e-01	0.927796610169492
94	CRP	Filifactor.alocis	0.2909	3.86e-01	0.664506329113924	0.3	6.83e-01	0.993846153846154	-0.3714	4.97e-01	0.927796610169492
95	CRP	Peptococcus.simiae	-0.1376	6.87e-01	0.839050847457627	0.0513	9.35e-01	0.993846153846154	-0.2571	6.58e-01	0.927796610169492
96	CRP	X.Clostridium..innocuum	-0.7091	1.87e-02	0.157636363636364	-0.4	5.17e-01	0.993846153846154	0.4857	3.56e-01	0.927796610169492
97	CRP	Cryptococcus.neoformans	-0.0325	9.24e-01	0.952	0.6708	2.15e-01	0.993846153846154	0.1765	7.38e-01	0.927796610169492
98	CRP	Blautia.obeum	-0.286	3.94e-01	0.6698	-0.2236	7.18e-01	0.993846153846154	-0.058	9.13e-01	0.932716417910448
99	CRP	Peptococcus.sp..feline.oral.taxon.012	-0.1535	6.52e-01	0.813504587155963	0.2236	7.18e-01	0.993846153846154	-0.3714	4.97e-01	0.927796610169492
100	CRP	Aspergillus.flavus	-0.1909	5.76e-01	0.78744	0	1e+00	1	-0.1429	8.03e-01	0.927796610169492
101	CRP	Anaeroplasma.bactoclasticum	-0.6239	4.02e-02	0.210276923076923	0.2236	7.18e-01	0.993846153846154	-0.0857	9.19e-01	0.932716417910448
102	CRP	Hespellia.porcina	-0.1264	7.11e-01	0.839050847457627	0.2236	7.18e-01	0.993846153846154	-0.5409	2.68e-01	0.927796610169492
103	CRP	Cryptanaerobacter.phenolicus	-0.5649	7.02e-02	0.274331428571429	-0.4104	4.93e-01	0.993846153846154	-0.2571	6.58e-01	0.927796610169492
104	CRP	Blautia.schinkii	-0.6788	2.16e-02	0.157636363636364	0.1539	8.05e-01	0.993846153846154	0.3714	4.97e-01	0.927796610169492
105	CRP	Emergencia.timonensis	-0.8441	1.09e-03	0.04692	-0.2236	7.18e-01	0.993846153846154	-0.7714	1.03e-01	0.927796610169492
106	CRP	Chaetomium.globosum	-0.1909	5.76e-01	0.78744	0.3	6.83e-01	0.993846153846154	-0.0857	9.19e-01	0.932716417910448
107	CRP	Streptococcus.mutans	0.1	7.76e-01	0.879466666666667	0.1	9.5e-01	0.993846153846154	-0.0857	9.19e-01	0.932716417910448
108	CRP	Deinococcus.radiodurans	0.2182	5.21e-01	0.753787234042553	0.2	7.83e-01	0.993846153846154	0.3143	5.64e-01	0.927796610169492
109	CRP	Streptococcus.agalactiae	0.0455	9.03e-01	0.937465648854962	-0.1	9.5e-01	0.993846153846154	-0.0857	9.19e-01	0.932716417910448
110	CRP	Phocea.massiliensis	0.1579	6.43e-01	0.813504587155963	-0.2052	7.41e-01	0.993846153846154	-0.3928	4.41e-01	0.927796610169492
111	CRP	Cladosporium.tenuissimum	0.1214	7.22e-01	0.839050847457627	0.4472	4.5e-01	0.993846153846154	-0.3928	4.41e-01	0.927796610169492
112	CRP	Bacillus.cereus	-0.4909	1.29e-01	0.358040816326531	0.1	9.5e-01	0.993846153846154	0.6571	1.75e-01	0.927796610169492
113	CRP	Ruminococcus.albus	0.4738	1.41e-01	0.368769230769231	0.8208	8.86e-02	0.993846153846154	-0.1309	8.05e-01	0.927796610169492
114	CRP	Butyricicoccus.pullicaecorum	-0.1049	7.59e-01	0.867428571428571	-0.1026	8.7e-01	0.993846153846154	0.0911	8.64e-01	0.932716417910448
115	CRP	Lactobacillus.gasseri	0.3411	3.05e-01	0.568219178082192	0.1118	8.58e-01	0.993846153846154	0.3928	4.41e-01	0.927796610169492
116	CRP	Bacillus.subtilis	-0.2422	4.73e-01	0.714755555555555	-0.4472	4.5e-01	0.993846153846154	-0.5071	3.05e-01	0.927796610169492
117	CRP	Mordavella.massiliensis	0.1239	7.17e-01	0.839050847457627	-0.2052	7.41e-01	0.993846153846154	0.3381	5.12e-01	0.927796610169492
118	CRP	Salmonella.enterica	-0.2738	4.15e-01	0.688292682926829	-0.4472	4.5e-01	0.993846153846154	-0.5071	3.05e-01	0.927796610169492
119	CRP	Staphylococcus.aureus	-0.3687	2.65e-01	0.544	0.1539	8.05e-01	0.993846153846154	-0.7143	1.36e-01	0.927796610169492
120	CRP	Lactobacillus.fermentum	0.1561	6.47e-01	0.813504587155963	-0.4472	4.5e-01	0.993846153846154	0.1309	8.05e-01	0.927796610169492
121	CRP	Listeria.monocytogenes	-0.179	5.98e-01	0.797333333333333	-0.4472	4.5e-01	0.993846153846154	-0.5071	3.05e-01	0.927796610169492
122	CRP	Stenotrophomonas.maltophilia	-0.1685	6.2e-01	0.813433962264151	0	1e+00	1	0.2732	6e-01	0.927796610169492
123	CRP	Penicillium.commune	-0.2915	3.84e-01	0.664506329113924	-0.2236	7.18e-01	0.993846153846154	0.2029	7e-01	0.927796610169492
124	CRP	Clostridium.intestinale	-0.1885	5.79e-01	0.78744	0.2052	7.41e-01	0.993846153846154	-0.4638	3.54e-01	0.927796610169492
125	CRP	Anaerostipes.butyraticus	-0.3719	2.6e-01	0.544	0.7071	1.82e-01	0.993846153846154	0.3714	4.97e-01	0.927796610169492
126	CRP	Clostridium.disporicum	-0.2652	4.31e-01	0.706216867469879	0.2236	7.18e-01	0.993846153846154	-0.1429	8.03e-01	0.927796610169492
127	CRP	Lachnoclostridium.pacaense	-0.3623	2.74e-01	0.544	0.1118	8.58e-01	0.993846153846154	-0.3479	4.99e-01	0.927796610169492
128	CRP	Bifidobacterium.breve	-0.1621	6.34e-01	0.813433962264151	0.2236	7.18e-01	0.993846153846154	0.4928	3.21e-01	0.927796610169492
129	CRP	Ruminococcus.faecis	-0.8349	1.38e-03	0.04692	-0.2236	7.18e-01	0.993846153846154	-0.3714	4.97e-01	0.927796610169492
130	CRP	Bacillus.anthracis	-0.6239	4.02e-02	0.210276923076923	0.2236	7.18e-01	0.993846153846154	0.7143	1.36e-01	0.927796610169492
131	CRP	Staphylococcus.epidermidis	0.4949	1.22e-01	0.353021276595745	0.1539	8.05e-01	0.993846153846154	0.3928	4.41e-01	0.927796610169492
132	CRP	Bacteroides.vulgatus	0.2562	4.47e-01	0.713209302325581	0.7071	1.82e-01	0.993846153846154	0.3928	4.41e-01	0.927796610169492
133	CRP	Reyranella.massiliensis	-0.8009	3.05e-03	0.0592571428571429	-0.7071	1.82e-01	0.993846153846154	-0.6571	1.75e-01	0.927796610169492
134	CRP	Neisseria.meningitidis	0.1888	5.78e-01	0.78744	0.3536	5.59e-01	0.993846153846154	0.3928	4.41e-01	0.927796610169492
135	CRP	Clostridium.chartatabidum	-0.4213	1.97e-01	0.478428571428571	-0.7071	1.82e-01	0.993846153846154	0.3479	4.99e-01	0.927796610169492
136	CRP	Blautia.caecimuris	-0.8009	3.05e-03	0.0592571428571429	-0.7071	1.82e-01	0.993846153846154	-0.2571	6.58e-01	0.927796610169492
