# Supplementary material for: Influences of Gastrointestinal Microbiota Dysbiosis on Serum Proinflammatory Markers in Epithelial Ovarian Cancer Development and Progression
Source: Cancers (Basel). 2022 Jun 20;14(12):3022. doi: 10.3390/cancers14123022 (PMC9220985; doi:10.3390/cancers14123022)
Supplement: Supplementary file 1 [file cancers-14-03022-s001.zip › Table S4 d.cor.result.IL6.phylum.csv]

	IL6	Phylum	cor.all	pval.all	adj.pval.all	cor.con	pval.con	adj.pval.con	cor.treat	pval.treat	adj.pval.treat
1	IL6	Verrucomicrobia	-0.2636	4.35e-01	1	-0.3	6.83e-01	0.878142857142857	-0.0857	9.19e-01	0.919
2	IL6	Bacteroidetes	0	1e+00	1	0.1	9.5e-01	0.95	0.0857	9.19e-01	0.919
3	IL6	Firmicutes	0.2455	4.68e-01	1	-0.3	6.83e-01	0.878142857142857	0.2571	6.58e-01	0.919
4	IL6	Proteobacteria	-0.0818	8.18e-01	1	0.1	9.5e-01	0.95	-0.9429	1.67e-02	0.1503
5	IL6	Actinobacteria	-0.0091	9.89e-01	1	0.5	4.5e-01	0.878142857142857	-0.0857	9.19e-01	0.919
6	IL6	Ascomycota	-0.5182	1.07e-01	0.963	-0.7	2.33e-01	0.878142857142857	-0.2571	6.58e-01	0.919
7	IL6	Basidiomycota	-0.0455	9.03e-01	1	-0.6	3.5e-01	0.878142857142857	0.2	7.14e-01	0.919
8	IL6	Tenericutes	-0.1364	6.94e-01	1	0.3	6.83e-01	0.878142857142857	-0.8286	5.83e-02	0.26235
9	IL6	Deinococcus.Thermus	0.0818	8.18e-01	1	0.9	8.33e-02	0.7497	0.0857	9.19e-01	0.919
