# Supplementary material for: Influences of Gastrointestinal Microbiota Dysbiosis on Serum Proinflammatory Markers in Epithelial Ovarian Cancer Development and Progression
Source: Cancers (Basel). 2022 Jun 20;14(12):3022. doi: 10.3390/cancers14123022 (PMC9220985; doi:10.3390/cancers14123022)
Supplement: Supplementary file 1 [file cancers-14-03022-s001.zip › Table S5 d.cor.result.IL6.genus.csv]

	IL6	Genus	cor.all	pval.all	adj.pval.all	cor.con	pval.con	adj.pval.con	cor.treat	pval.treat	adj.pval.treat
1	IL6	Akkermansia	-0.2636	4.35e-01	0.919849315068493	-0.3	6.83e-01	0.986538461538462	-0.0857	9.19e-01	1
2	IL6	Muribaculum	-0.0182	9.68e-01	0.968	0.1	9.5e-01	0.986538461538462	-0.0857	9.19e-01	1
3	IL6	Faecalicatena	0.0818	8.18e-01	0.919849315068493	-0.1	9.5e-01	0.986538461538462	0.1429	8.03e-01	1
4	IL6	Bacteroides	0.3455	2.99e-01	0.919849315068493	0.5	4.5e-01	0.986538461538462	0.2571	6.58e-01	1
5	IL6	Barnesiella	0.3273	3.27e-01	0.919849315068493	0.1	9.5e-01	0.986538461538462	0.2571	6.58e-01	1
6	IL6	Kineothrix	-0.2909	3.86e-01	0.919849315068493	-0.3	6.83e-01	0.986538461538462	-0.0857	9.19e-01	1
7	IL6	Lachnoclostridium	0.1818	5.95e-01	0.919849315068493	-0.1	9.5e-01	0.986538461538462	-0.0857	9.19e-01	1
8	IL6	Flintibacter	0.2273	5.03e-01	0.919849315068493	-0.1	9.5e-01	0.986538461538462	0.2571	6.58e-01	1
9	IL6	Oscillibacter	0.1818	5.95e-01	0.919849315068493	-0.5	4.5e-01	0.986538461538462	0.3143	5.64e-01	1
10	IL6	Clostridium	0.1273	7.14e-01	0.919849315068493	-0.3	6.83e-01	0.986538461538462	0.3714	4.97e-01	1
11	IL6	Ruminiclostridium	0.2091	5.39e-01	0.919849315068493	0.1	9.5e-01	0.986538461538462	0.0286	1e+00	1
12	IL6	Hungatella	0.7273	1.5e-02	0.919849315068493	0.9	8.33e-02	0.986538461538462	0.6571	1.75e-01	1
13	IL6	Eubacterium	-0.1273	7.14e-01	0.919849315068493	-0.5	4.5e-01	0.986538461538462	-0.2571	6.58e-01	1
14	IL6	Ruminococcus	-0.2364	4.85e-01	0.919849315068493	-0.6	3.5e-01	0.986538461538462	-0.1429	8.03e-01	1
15	IL6	Pseudoflavonifractor	0.3727	2.61e-01	0.919849315068493	-0.3	6.83e-01	0.986538461538462	0.6571	1.75e-01	1
16	IL6	Parasutterella	-0.2182	5.21e-01	0.919849315068493	0.3	6.83e-01	0.986538461538462	-0.9429	1.67e-02	0.674325
17	IL6	Litorimonas	0.1959	5.64e-01	0.919849315068493	0.4	5.17e-01	0.986538461538462	-0.2899	5.77e-01	1
18	IL6	Bifidobacterium	-0.1	7.76e-01	0.919849315068493	0.1	9.5e-01	0.986538461538462	-0.3714	4.97e-01	1
19	IL6	Lactonifactor	-0.2632	4.34e-01	0.919849315068493	-0.2052	7.41e-01	0.986538461538462	-0.1309	8.05e-01	1
20	IL6	Olsenella	-0.1455	6.73e-01	0.919849315068493	-0.1	9.5e-01	0.986538461538462	0.0286	1e+00	1
21	IL6	Bacillus	0.1545	6.54e-01	0.919849315068493	0.1	9.5e-01	0.986538461538462	-0.2571	6.58e-01	1
22	IL6	Acutalibacter	0.3636	2.73e-01	0.919849315068493	-0.1	9.5e-01	0.986538461538462	0.4857	3.56e-01	1
23	IL6	Fusarium	-0.0455	9.03e-01	0.940846153846154	0.1	9.5e-01	0.986538461538462	-0.1429	8.03e-01	1
24	IL6	Lactobacillus	-0.5636	7.59e-02	0.919849315068493	-0.6	3.5e-01	0.986538461538462	-0.4286	4.19e-01	1
25	IL6	Flavonifractor	-0.2545	4.51e-01	0.919849315068493	-0.6	3.5e-01	0.986538461538462	-0.1429	8.03e-01	1
26	IL6	Anaerotruncus	-0.3545	2.86e-01	0.919849315068493	-0.1	9.5e-01	0.986538461538462	-0.6	2.42e-01	1
27	IL6	Enterococcus	-0.5909	6.07e-02	0.919849315068493	-0.6	3.5e-01	0.986538461538462	-0.6571	1.75e-01	1
28	IL6	Peptococcus	-0.2455	4.68e-01	0.919849315068493	-0.3	6.83e-01	0.986538461538462	-0.3143	5.64e-01	1
29	IL6	Escherichia	0.5727	7.06e-02	0.919849315068493	0.6	3.5e-01	0.986538461538462	0.6	2.42e-01	1
30	IL6	Pseudomonas	0.3636	2.73e-01	0.919849315068493	0.5	4.5e-01	0.986538461538462	-0.0286	1e+00	1
31	IL6	Klebsiella	0.4	2.25e-01	0.919849315068493	0	1e+00	1	0.5429	2.97e-01	1
32	IL6	Turicibacter	0.3182	3.41e-01	0.919849315068493	0.3	6.83e-01	0.986538461538462	0.2571	6.58e-01	1
33	IL6	Saccharomyces	0.0545	8.81e-01	0.940846153846154	0.2	7.83e-01	0.986538461538462	0.1429	8.03e-01	1
34	IL6	Intestinimonas	0.4091	2.14e-01	0.919849315068493	-0.1	9.5e-01	0.986538461538462	0.4857	3.56e-01	1
35	IL6	Cutaneotrichosporon	-0.3119	3.5e-01	0.919849315068493	-0.6	3.5e-01	0.986538461538462	0.3479	4.99e-01	1
36	IL6	Sporobacter	0.4909	1.29e-01	0.919849315068493	0.5	4.5e-01	0.986538461538462	0.3143	5.64e-01	1
37	IL6	Harryflintia	0.328	3.25e-01	0.919849315068493	-0.3078	6.14e-01	0.986538461538462	0.6	2.42e-01	1
38	IL6	Ihubacter	0.1182	7.34e-01	0.919849315068493	0.1	9.5e-01	0.986538461538462	-0.4286	4.19e-01	1
39	IL6	Christensenella	-0.0818	8.18e-01	0.919849315068493	0.3	6.83e-01	0.986538461538462	-0.4857	3.56e-01	1
40	IL6	Candida	-0.1751	6.07e-01	0.919849315068493	0.6669	2.19e-01	0.986538461538462	-0.5161	2.95e-01	1
41	IL6	Longibaculum	0.1545	6.54e-01	0.919849315068493	0	1e+00	1	-0.1429	8.03e-01	1
42	IL6	Anaeroplasma	-0.1364	6.94e-01	0.919849315068493	0.3	6.83e-01	0.986538461538462	-0.8286	5.83e-02	0.78705
43	IL6	Anaerotaenia	0.5909	6.07e-02	0.919849315068493	0.3	6.83e-01	0.986538461538462	0.8286	5.83e-02	0.78705
44	IL6	Herbivorax	-0.3455	2.99e-01	0.919849315068493	-0.3	6.83e-01	0.986538461538462	-0.7714	1.03e-01	1
45	IL6	Butyrivibrio	-0.1743	6.08e-01	0.919849315068493	-0.1118	8.58e-01	0.986538461538462	-0.6	2.42e-01	1
46	IL6	Parasporobacterium	0.082	8.11e-01	0.919849315068493	0.2052	7.41e-01	0.986538461538462	0.0857	9.19e-01	1
47	IL6	Ercella	-0.2018	5.52e-01	0.919849315068493	-0.1118	8.58e-01	0.986538461538462	-0.7714	1.03e-01	1
48	IL6	Frisingicoccus	0.246	4.66e-01	0.919849315068493	-0.1026	8.7e-01	0.986538461538462	0.2	7.14e-01	1
49	IL6	Acetatifactor	0.1636	6.34e-01	0.919849315068493	0.3	6.83e-01	0.986538461538462	-0.2	7.14e-01	1
50	IL6	Parabacteroides	-0.1	7.76e-01	0.919849315068493	0.3	6.83e-01	0.986538461538462	0.0857	9.19e-01	1
51	IL6	Blautia	0.4556	1.59e-01	0.919849315068493	0.4104	4.93e-01	0.986538461538462	0.5429	2.97e-01	1
52	IL6	Hespellia	0.0191	9.56e-01	0.96795	0.1	9.5e-01	0.986538461538462	0.169	7.49e-01	1
53	IL6	Roseburia	0.211	5.33e-01	0.919849315068493	0.1118	8.58e-01	0.986538461538462	-0.2571	6.58e-01	1
54	IL6	Erysipelatoclostridium	0.1727	6.14e-01	0.919849315068493	-0.3	6.83e-01	0.986538461538462	-0.0857	9.19e-01	1
55	IL6	Porphyromonas	0.0818	8.18e-01	0.919849315068493	0.3	6.83e-01	0.986538461538462	-0.0286	1e+00	1
56	IL6	Tindallia	-0.1586	6.41e-01	0.919849315068493	-0.1118	8.58e-01	0.986538461538462	-0.3947	4.39e-01	1
57	IL6	Romboutsia	0.1927	5.7e-01	0.919849315068493	0.1118	8.58e-01	0.986538461538462	-0.2571	6.58e-01	1
58	IL6	Filifactor	-0.3091	3.56e-01	0.919849315068493	0.5	4.5e-01	0.986538461538462	-0.8857	3.33e-02	0.674325
59	IL6	Clostridioides	0.2	5.58e-01	0.919849315068493	-0.3	6.83e-01	0.986538461538462	0.2	7.14e-01	1
60	IL6	Nakaseomyces	-0.2326	4.91e-01	0.919849315068493	0.7	2.33e-01	0.986538461538462	-0.2704	6.04e-01	1
61	IL6	Holdemanella	-0.4481	1.67e-01	0.919849315068493	-0.8	1.33e-01	0.986538461538462	-0.169	7.49e-01	1
62	IL6	Cryptococcus	0.1578	6.43e-01	0.919849315068493	0.2236	7.18e-01	0.986538461538462	0	1e+00	1
63	IL6	Penicillium	-0.1986	5.58e-01	0.919849315068493	-0.6325	2.52e-01	0.986538461538462	0.029	9.57e-01	1
64	IL6	Aspergillus	-0.3545	2.86e-01	0.919849315068493	-0.5	4.5e-01	0.986538461538462	-0.5429	2.97e-01	1
65	IL6	Cryptanaerobacter	0.1458	6.69e-01	0.919849315068493	0.2052	7.41e-01	0.986538461538462	-0.0286	1e+00	1
66	IL6	Emergencia	0.1651	6.27e-01	0.919849315068493	0.1118	8.58e-01	0.986538461538462	-0.0857	9.19e-01	1
67	IL6	Chaetomium	-0.4091	2.14e-01	0.919849315068493	-0.9	8.33e-02	0.986538461538462	-0.2	7.14e-01	1
68	IL6	Streptococcus	0.0592	8.63e-01	0.940846153846154	0.8721	5.39e-02	0.986538461538462	-0.2	7.14e-01	1
69	IL6	Deinococcus	0.0818	8.18e-01	0.919849315068493	0.9	8.33e-02	0.986538461538462	0.0857	9.19e-01	1
70	IL6	Cladosporium	-0.2605	4.39e-01	0.919849315068493	-0.6669	2.19e-01	0.986538461538462	0.029	9.57e-01	1
71	IL6	Phocea	-0.2422	4.73e-01	0.919849315068493	-0.4104	4.93e-01	0.986538461538462	-0.1309	8.05e-01	1
72	IL6	Butyricicoccus	0.0191	9.56e-01	0.96795	-0.2052	7.41e-01	0.986538461538462	0.0304	9.54e-01	1
73	IL6	Mordavella	0.0843	8.05e-01	0.919849315068493	-0.4104	4.93e-01	0.986538461538462	0.2704	6.04e-01	1
74	IL6	Salmonella	0.0737	8.29e-01	0.919849315068493	0.7826	1.18e-01	0.986538461538462	-0.5071	3.05e-01	1
75	IL6	Staphylococcus	-0.0414	9.04e-01	0.940846153846154	0.7182	1.72e-01	0.986538461538462	-0.9276	7.67e-03	0.62127
76	IL6	Listeria	0.1369	6.88e-01	0.919849315068493	0.7826	1.18e-01	0.986538461538462	-0.5071	3.05e-01	1
77	IL6	Stenotrophomonas	0.0948	7.82e-01	0.919849315068493	0	1e+00	1	0.0911	8.64e-01	1
78	IL6	Anaerostipes	0.4195	1.99e-01	0.919849315068493	-0.3536	5.59e-01	0.986538461538462	0.8857	3.33e-02	0.674325
79	IL6	Reyranella	0.1144	7.38e-01	0.919849315068493	0.3536	5.59e-01	0.986538461538462	-0.6	2.42e-01	1
80	IL6	Trichophyton	-0.2562	4.47e-01	0.919849315068493	-0.7071	1.82e-01	0.986538461538462	0.1309	8.05e-01	1
81	IL6	Neisseria	0.0405	9.06e-01	0.940846153846154	0.7071	1.82e-01	0.986538461538462	-0.3928	4.41e-01	1
