# Supplementary material for: Influences of Gastrointestinal Microbiota Dysbiosis on Serum Proinflammatory Markers in Epithelial Ovarian Cancer Development and Progression
Source: Cancers (Basel). 2022 Jun 20;14(12):3022. doi: 10.3390/cancers14123022 (PMC9220985; doi:10.3390/cancers14123022)
Supplement: Supplementary file 1 [file cancers-14-03022-s001.zip › Table S6 d.cor.result.IL6.species.csv]

	IL6	Species	cor.all	pval.all	adj.pval.all	cor.con	pval.con	adj.pval.con	cor.treat	pval.treat	adj.pval.treat
1	IL6	Akkermansia.muciniphila	-0.2636	4.35e-01	0.956121212121212	-0.3	6.83e-01	0.971428571428571	-0.0857	9.19e-01	0.9764375
2	IL6	Muribaculum.intestinale	-0.0182	9.68e-01	0.98244776119403	0.1	9.5e-01	0.971428571428571	-0.0857	9.19e-01	0.9764375
3	IL6	Bacteroides.thetaiotaomicron	0.3455	2.99e-01	0.956121212121212	0.5	4.5e-01	0.971428571428571	0.2571	6.58e-01	0.9764375
4	IL6	Barnesiella.intestinihominis	0.3545	2.86e-01	0.956121212121212	0.1	9.5e-01	0.971428571428571	0.3714	4.97e-01	0.9764375
5	IL6	Kineothrix.alysoides	-0.2909	3.86e-01	0.956121212121212	-0.3	6.83e-01	0.971428571428571	-0.0857	9.19e-01	0.9764375
6	IL6	Faecalicatena.contorta	0.0364	9.24e-01	0.977563909774436	-0.1	9.5e-01	0.971428571428571	0.2571	6.58e-01	0.9764375
7	IL6	X.Clostridium..scindens	0.2636	4.35e-01	0.956121212121212	-0.1	9.5e-01	0.971428571428571	0.1429	8.03e-01	0.9764375
8	IL6	Flintibacter.butyricus	0.2273	5.03e-01	0.956121212121212	-0.1	9.5e-01	0.971428571428571	0.2571	6.58e-01	0.9764375
9	IL6	Clostridium.fusiformis	0.2273	5.03e-01	0.956121212121212	-0.2	7.83e-01	0.971428571428571	0.0857	9.19e-01	0.9764375
10	IL6	Hungatella.hathewayi	0.7273	1.5e-02	0.956121212121212	0.9	8.33e-02	0.971428571428571	0.6571	1.75e-01	0.9764375
11	IL6	Oscillibacter.valericigenes	0.1364	6.94e-01	0.956121212121212	-0.4	5.17e-01	0.971428571428571	0.3143	5.64e-01	0.9764375
12	IL6	Oscillibacter.ruminantium	0.1636	6.34e-01	0.956121212121212	-0.3	6.83e-01	0.971428571428571	0.0857	9.19e-01	0.9764375
13	IL6	Parasutterella.excrementihominis	-0.2182	5.21e-01	0.956121212121212	0.3	6.83e-01	0.971428571428571	-0.9429	1.67e-02	0.9764375
14	IL6	X.Clostridium..viride	-0.2182	5.21e-01	0.956121212121212	0.1	9.5e-01	0.971428571428571	-0.8286	5.83e-02	0.9764375
15	IL6	Ruminococcus.flavefaciens	-0.3144	3.46e-01	0.956121212121212	-0.4617	4.34e-01	0.971428571428571	-0.3714	4.97e-01	0.9764375
16	IL6	Litorimonas.taeanensis	0.1959	5.64e-01	0.956121212121212	0.4	5.17e-01	0.971428571428571	-0.2899	5.77e-01	0.9764375
17	IL6	Lactonifactor.longoviformis	-0.2632	4.34e-01	0.956121212121212	-0.2052	7.41e-01	0.971428571428571	-0.1309	8.05e-01	0.9764375
18	IL6	Olsenella.profusa	-0.1364	6.94e-01	0.956121212121212	-0.1	9.5e-01	0.971428571428571	0.0857	9.19e-01	0.9764375
19	IL6	Pseudoflavonifractor.phocaeensis	0.3364	3.13e-01	0.956121212121212	-0.3	6.83e-01	0.971428571428571	0.5429	2.97e-01	0.9764375
20	IL6	Bifidobacterium.choerinum	-0.1727	6.14e-01	0.956121212121212	-0.3	6.83e-01	0.971428571428571	-0.3714	4.97e-01	0.9764375
21	IL6	Pseudoflavonifractor.capillosus	0.1727	6.14e-01	0.956121212121212	-0.1	9.5e-01	0.971428571428571	0.0857	9.19e-01	0.9764375
22	IL6	Acutalibacter.muris	0.3636	2.73e-01	0.956121212121212	-0.1	9.5e-01	0.971428571428571	0.4857	3.56e-01	0.9764375
23	IL6	Clostridium.botulinum	0.0091	9.89e-01	0.989	-0.3	6.83e-01	0.971428571428571	0.2	7.14e-01	0.9764375
24	IL6	X.Clostridium..cellobioparum	0.2	5.58e-01	0.956121212121212	-0.3	6.83e-01	0.971428571428571	0.0857	9.19e-01	0.9764375
25	IL6	Flavonifractor.plautii	-0.2545	4.51e-01	0.956121212121212	-0.6	3.5e-01	0.971428571428571	-0.1429	8.03e-01	0.9764375
26	IL6	X.Clostridium..asparagiforme	-0.6	5.62e-02	0.956121212121212	-0.7	2.33e-01	0.971428571428571	-0.6	2.42e-01	0.9764375
27	IL6	X.Clostridium..aerotolerans	-0.2002	5.55e-01	0.956121212121212	-0.4	5.17e-01	0.971428571428571	0.6547	1.58e-01	0.9764375
28	IL6	Clostridium.sulfidigenes	0.4647	1.5e-01	0.956121212121212	0.3	6.83e-01	0.971428571428571	0.7537	8.35e-02	0.9764375
29	IL6	Bacillus.thuringiensis	0.3364	3.13e-01	0.956121212121212	0.9	8.33e-02	0.971428571428571	-0.3714	4.97e-01	0.9764375
30	IL6	Peptococcus.niger	-0.1727	6.14e-01	0.956121212121212	0.1	9.5e-01	0.971428571428571	-0.3143	5.64e-01	0.9764375
31	IL6	Enterococcus.faecalis	-0.533	9.13e-02	0.956121212121212	-0.6	3.5e-01	0.971428571428571	-0.5508	2.57e-01	0.9764375
32	IL6	Escherichia.coli	0.5727	7.06e-02	0.956121212121212	0.6	3.5e-01	0.971428571428571	0.6	2.42e-01	0.9764375
33	IL6	Klebsiella.aerogenes	0.4	2.25e-01	0.956121212121212	0	1e+00	1	0.5429	2.97e-01	0.9764375
34	IL6	X.Nectria..haematococca	-0.041	9.05e-01	0.977563909774436	0.2	7.83e-01	0.971428571428571	-0.058	9.13e-01	0.9764375
35	IL6	Pseudomonas.aeruginosa	0.4182	2.03e-01	0.956121212121212	0.1	9.5e-01	0.971428571428571	0.4286	4.19e-01	0.9764375
36	IL6	Turicibacter.sanguinis	0.3182	3.41e-01	0.956121212121212	0.3	6.83e-01	0.971428571428571	0.2571	6.58e-01	0.9764375
37	IL6	Saccharomyces.cerevisiae	0.0545	8.81e-01	0.977563909774436	0.2	7.83e-01	0.971428571428571	0.1429	8.03e-01	0.9764375
38	IL6	Eubacterium.ventriosum	-0.211	5.33e-01	0.956121212121212	-0.5	4.5e-01	0.971428571428571	0.2125	6.86e-01	0.9764375
39	IL6	Intestinimonas.butyriciproducens	0.4091	2.14e-01	0.956121212121212	-0.1	9.5e-01	0.971428571428571	0.4857	3.56e-01	0.9764375
40	IL6	Sporobacter.termitidis	0.4909	1.29e-01	0.956121212121212	0.5	4.5e-01	0.971428571428571	0.3143	5.64e-01	0.9764375
41	IL6	X.Clostridium..saccharolyticum	0.2909	3.86e-01	0.956121212121212	0.3	6.83e-01	0.971428571428571	-0.0857	9.19e-01	0.9764375
42	IL6	Harryflintia.acetispora	0.328	3.25e-01	0.956121212121212	-0.3078	6.14e-01	0.971428571428571	0.6	2.42e-01	0.9764375
43	IL6	Anaerotruncus.colihominis	-0.3727	2.61e-01	0.956121212121212	-0.3	6.83e-01	0.971428571428571	-0.6	2.42e-01	0.9764375
44	IL6	Anaerotruncus.rubiinfantis	-0.3052	3.61e-01	0.956121212121212	0.3	6.83e-01	0.971428571428571	-0.6377	1.73e-01	0.9764375
45	IL6	Eubacterium.ramulus	0.2364	4.85e-01	0.956121212121212	0.3	6.83e-01	0.971428571428571	-0.1429	8.03e-01	0.9764375
46	IL6	Ruminococcus.lactaris	-0.0636	8.6e-01	0.977563909774436	-0.1	9.5e-01	0.971428571428571	-0.0286	1e+00	1
47	IL6	Ihubacter.massiliensis	0.1182	7.34e-01	0.977563909774436	0.1	9.5e-01	0.971428571428571	-0.4286	4.19e-01	0.9764375
48	IL6	Candida.albicans	-0.1751	6.07e-01	0.956121212121212	0.6669	2.19e-01	0.971428571428571	-0.5161	2.95e-01	0.9764375
49	IL6	Lactobacillus.johnsonii	-0.5148	1.05e-01	0.956121212121212	-0.6	3.5e-01	0.971428571428571	-0.2319	6.58e-01	0.9764375
50	IL6	Fusarium.keratoplasticum	-0.5552	7.63e-02	0.956121212121212	-0.5643	3.22e-01	0.971428571428571	-0.3043	5.58e-01	0.9764375
51	IL6	Christensenella.massiliensis	-0.0727	8.39e-01	0.977563909774436	0.3	6.83e-01	0.971428571428571	-0.4857	3.56e-01	0.9764375
52	IL6	Longibaculum.muris	0.1545	6.54e-01	0.956121212121212	0	1e+00	1	-0.1429	8.03e-01	0.9764375
53	IL6	Cutaneotrichosporon.mucoides	-0.3127	3.49e-01	0.956121212121212	-0.3	6.83e-01	0.971428571428571	-0.2029	7e-01	0.9764375
54	IL6	X.Clostridium..polysaccharolyticum	0.2455	4.68e-01	0.956121212121212	0.1	9.5e-01	0.971428571428571	-0.0857	9.19e-01	0.9764375
55	IL6	X.Eubacterium..siraeum	0.3545	2.86e-01	0.956121212121212	0.3	6.83e-01	0.971428571428571	0.2571	6.58e-01	0.9764375
56	IL6	Anaerotaenia.torta	0.5909	6.07e-02	0.956121212121212	0.3	6.83e-01	0.971428571428571	0.8286	5.83e-02	0.9764375
57	IL6	Herbivorax.saccincola	-0.3455	2.99e-01	0.956121212121212	-0.3	6.83e-01	0.971428571428571	-0.7714	1.03e-01	0.9764375
58	IL6	Parasporobacterium.paucivorans	0.082	8.11e-01	0.977563909774436	0.2052	7.41e-01	0.971428571428571	0.0857	9.19e-01	0.9764375
59	IL6	Ercella.succinigenes	-0.2018	5.52e-01	0.956121212121212	-0.1118	8.58e-01	0.971428571428571	-0.7714	1.03e-01	0.9764375
60	IL6	Clostridium.swellfunianum	0.2727	4.18e-01	0.956121212121212	0.3	6.83e-01	0.971428571428571	0.0857	9.19e-01	0.9764375
61	IL6	Frisingicoccus.caecimuris	0.246	4.66e-01	0.956121212121212	-0.1026	8.7e-01	0.971428571428571	0.2	7.14e-01	0.9764375
62	IL6	Acetatifactor.muris	0.1636	6.34e-01	0.956121212121212	0.3	6.83e-01	0.971428571428571	-0.2	7.14e-01	0.9764375
63	IL6	Anaeroplasma.abactoclasticum	-0.1364	6.94e-01	0.956121212121212	0.3	6.83e-01	0.971428571428571	-0.8286	5.83e-02	0.9764375
64	IL6	Parabacteroides.distasonis	-0.1	7.76e-01	0.977563909774436	0.3	6.83e-01	0.971428571428571	0.0857	9.19e-01	0.9764375
65	IL6	Clostridium.sp.	0.2636	4.35e-01	0.956121212121212	-0.5	4.5e-01	0.971428571428571	0.7143	1.36e-01	0.9764375
66	IL6	Barnesiella.viscericola	0.2818	4.02e-01	0.956121212121212	0.1	9.5e-01	0.971428571428571	0.2571	6.58e-01	0.9764375
67	IL6	X.Ruminococcus..gnavus	0.4829	1.32e-01	0.956121212121212	0.4104	4.93e-01	0.971428571428571	0.4857	3.56e-01	0.9764375
68	IL6	Hespellia.stercorisuis	0.0191	9.56e-01	0.977563909774436	0.1	9.5e-01	0.971428571428571	0.169	7.49e-01	0.9764375
69	IL6	Clostridium.senegalense	0.3432	3.01e-01	0.956121212121212	-0.1118	8.58e-01	0.971428571428571	0.3479	4.99e-01	0.9764375
70	IL6	X.Clostridium..cocleatum	-0.1335	6.96e-01	0.956121212121212	-0.3	6.83e-01	0.971428571428571	-0.169	7.49e-01	0.9764375
71	IL6	X.Clostridium..populeti	0.0734	8.3e-01	0.977563909774436	-0.1118	8.58e-01	0.971428571428571	-0.0857	9.19e-01	0.9764375
72	IL6	Roseburia.intestinalis	0.2294	4.97e-01	0.956121212121212	-0.1118	8.58e-01	0.971428571428571	0.0286	1e+00	1
73	IL6	Porphyromonas.catoniae	-0.0501	8.84e-01	0.977563909774436	0.3	6.83e-01	0.971428571428571	-0.058	9.13e-01	0.9764375
74	IL6	Butyrivibrio.crossotus	-0.1743	6.08e-01	0.956121212121212	-0.1118	8.58e-01	0.971428571428571	-0.6	2.42e-01	0.9764375
75	IL6	Tindallia.magadiensis	-0.1586	6.41e-01	0.956121212121212	-0.1118	8.58e-01	0.971428571428571	-0.3947	4.39e-01	0.9764375
76	IL6	Romboutsia.timonensis	0.1927	5.7e-01	0.956121212121212	0.1118	8.58e-01	0.971428571428571	-0.2571	6.58e-01	0.9764375
77	IL6	Clostridium.vincentii	0.1041	7.61e-01	0.977563909774436	0.1118	8.58e-01	0.971428571428571	0.3928	4.41e-01	0.9764375
78	IL6	Roseburia.hominis	0.1101	7.47e-01	0.977563909774436	-0.1118	8.58e-01	0.971428571428571	-0.0857	9.19e-01	0.9764375
79	IL6	X.Clostridium..symbiosum	0.0636	8.6e-01	0.977563909774436	-0.5	4.5e-01	0.971428571428571	-0.1429	8.03e-01	0.9764375
80	IL6	Butyrivibrio.fibrisolvens	-0.156	6.47e-01	0.956121212121212	-0.1118	8.58e-01	0.971428571428571	-0.6	2.42e-01	0.9764375
81	IL6	Olsenella.scatoligenes	-0.1814	5.93e-01	0.956121212121212	-0.1	9.5e-01	0.971428571428571	-0.169	7.49e-01	0.9764375
82	IL6	X.Clostridium..aldenense	0.4771	1.38e-01	0.956121212121212	0.1118	8.58e-01	0.971428571428571	0.6571	1.75e-01	0.9764375
83	IL6	Faecalicatena.orotica	0.2182	5.21e-01	0.956121212121212	-0.3	6.83e-01	0.971428571428571	0.0857	9.19e-01	0.9764375
84	IL6	Porphyromonas.pasteri	0.0319	9.26e-01	0.977563909774436	0.1	9.5e-01	0.971428571428571	-0.2029	7e-01	0.9764375
85	IL6	X.Clostridium..sphenoides	0.1442	6.72e-01	0.956121212121212	0.1118	8.58e-01	0.971428571428571	-0.4286	4.19e-01	0.9764375
86	IL6	Clostridioides.difficile	0.2	5.58e-01	0.956121212121212	-0.3	6.83e-01	0.971428571428571	0.2	7.14e-01	0.9764375
87	IL6	Eubacterium.plexicaudatum	-0.0273	9.36e-01	0.977563909774436	-0.4104	4.93e-01	0.971428571428571	-0.0857	9.19e-01	0.9764375
88	IL6	Eubacterium.uniforme	0.0364	9.24e-01	0.977563909774436	0.1	9.5e-01	0.971428571428571	-0.0857	9.19e-01	0.9764375
89	IL6	X.Eubacterium..eligens	0.1889	5.78e-01	0.956121212121212	0.4104	4.93e-01	0.971428571428571	0.3928	4.41e-01	0.9764375
90	IL6	Holdemanella.biformis	-0.4481	1.67e-01	0.956121212121212	-0.8	1.33e-01	0.971428571428571	-0.169	7.49e-01	0.9764375
91	IL6	X.Candida..glabrata	-0.2326	4.91e-01	0.956121212121212	0.7	2.33e-01	0.971428571428571	-0.2704	6.04e-01	0.9764375
92	IL6	Butyrivibrio.hungatei	-0.1861	5.84e-01	0.956121212121212	-0.1118	8.58e-01	0.971428571428571	-0.6	2.42e-01	0.9764375
93	IL6	Roseburia.faecis	0.2752	4.13e-01	0.956121212121212	0.1118	8.58e-01	0.971428571428571	-0.0286	1e+00	1
94	IL6	Filifactor.alocis	-0.3182	3.41e-01	0.956121212121212	0.1	9.5e-01	0.971428571428571	-0.8857	3.33e-02	0.9764375
95	IL6	Peptococcus.simiae	-0.1651	6.27e-01	0.956121212121212	-0.4104	4.93e-01	0.971428571428571	-0.0286	1e+00	1
96	IL6	X.Clostridium..innocuum	0.2182	5.21e-01	0.956121212121212	-0.3	6.83e-01	0.971428571428571	0.0857	9.19e-01	0.9764375
97	IL6	Cryptococcus.neoformans	0.1578	6.43e-01	0.956121212121212	0.2236	7.18e-01	0.971428571428571	0	1e+00	1
98	IL6	Blautia.obeum	-0.2098	5.36e-01	0.956121212121212	0.1118	8.58e-01	0.971428571428571	-0.6377	1.73e-01	0.9764375
99	IL6	Peptococcus.sp..feline.oral.taxon.012	-0.0791	8.17e-01	0.977563909774436	-0.1118	8.58e-01	0.971428571428571	-0.0857	9.19e-01	0.9764375
100	IL6	Aspergillus.flavus	-0.4455	1.73e-01	0.956121212121212	-0.5	4.5e-01	0.971428571428571	-0.5429	2.97e-01	0.9764375
101	IL6	Anaeroplasma.bactoclasticum	-0.156	6.47e-01	0.956121212121212	-0.1118	8.58e-01	0.971428571428571	-0.6571	1.75e-01	0.9764375
102	IL6	Hespellia.porcina	0.0421	9.02e-01	0.977563909774436	-0.1118	8.58e-01	0.971428571428571	0.169	7.49e-01	0.9764375
103	IL6	Cryptanaerobacter.phenolicus	0.1458	6.69e-01	0.956121212121212	0.2052	7.41e-01	0.971428571428571	-0.0286	1e+00	1
104	IL6	Blautia.schinkii	0.4374	1.79e-01	0.956121212121212	0.8208	8.86e-02	0.971428571428571	0.0857	9.19e-01	0.9764375
105	IL6	Emergencia.timonensis	0.1651	6.27e-01	0.956121212121212	0.1118	8.58e-01	0.971428571428571	-0.0857	9.19e-01	0.9764375
106	IL6	Chaetomium.globosum	-0.4091	2.14e-01	0.956121212121212	-0.9	8.33e-02	0.971428571428571	-0.2	7.14e-01	0.9764375
107	IL6	Streptococcus.mutans	-0.0273	9.46e-01	0.977563909774436	0.7	2.33e-01	0.971428571428571	-0.2	7.14e-01	0.9764375
108	IL6	Deinococcus.radiodurans	0.0818	8.18e-01	0.977563909774436	0.9	8.33e-02	0.971428571428571	0.0857	9.19e-01	0.9764375
109	IL6	Streptococcus.agalactiae	0.0545	8.81e-01	0.977563909774436	0.8	1.33e-01	0.971428571428571	-0.2	7.14e-01	0.9764375
110	IL6	Phocea.massiliensis	-0.2422	4.73e-01	0.956121212121212	-0.4104	4.93e-01	0.971428571428571	-0.1309	8.05e-01	0.9764375
111	IL6	Cladosporium.tenuissimum	-0.5145	1.05e-01	0.956121212121212	-0.7826	1.18e-01	0.971428571428571	-0.1309	8.05e-01	0.9764375
112	IL6	Bacillus.cereus	0.5	1.21e-01	0.956121212121212	0.7	2.33e-01	0.971428571428571	0.2571	6.58e-01	0.9764375
113	IL6	Ruminococcus.albus	-0.0316	9.27e-01	0.977563909774436	-0.1539	8.05e-01	0.971428571428571	0.6547	1.58e-01	0.9764375
114	IL6	Butyricicoccus.pullicaecorum	0.0191	9.56e-01	0.977563909774436	-0.2052	7.41e-01	0.971428571428571	0.0304	9.54e-01	1
115	IL6	Lactobacillus.gasseri	-0.1619	6.34e-01	0.956121212121212	0.2236	7.18e-01	0.971428571428571	-0.3928	4.41e-01	0.9764375
116	IL6	Bacillus.subtilis	0.0842	8.06e-01	0.977563909774436	0.7826	1.18e-01	0.971428571428571	-0.5071	3.05e-01	0.9764375
117	IL6	Mordavella.massiliensis	0.0843	8.05e-01	0.977563909774436	-0.4104	4.93e-01	0.971428571428571	0.2704	6.04e-01	0.9764375
118	IL6	Salmonella.enterica	0.0737	8.29e-01	0.977563909774436	0.7826	1.18e-01	0.971428571428571	-0.5071	3.05e-01	0.9764375
119	IL6	Staphylococcus.aureus	-0.023	9.46e-01	0.977563909774436	0.8208	8.86e-02	0.971428571428571	-0.7714	1.03e-01	0.9764375
120	IL6	Lactobacillus.fermentum	0.37	2.63e-01	0.956121212121212	0.7826	1.18e-01	0.971428571428571	0.1309	8.05e-01	0.9764375
121	IL6	Listeria.monocytogenes	0.1369	6.88e-01	0.956121212121212	0.7826	1.18e-01	0.971428571428571	-0.5071	3.05e-01	0.9764375
122	IL6	Stenotrophomonas.maltophilia	0.0948	7.82e-01	0.977563909774436	0	1e+00	1	0.0911	8.64e-01	0.9764375
123	IL6	Penicillium.commune	0.0048	9.89e-01	0.989	-0.4472	4.5e-01	0.971428571428571	0.1449	7.84e-01	0.9764375
124	IL6	Clostridium.intestinale	-0.2989	3.72e-01	0.956121212121212	-0.1026	8.7e-01	0.971428571428571	-0.8117	4.99e-02	0.9764375
125	IL6	Anaerostipes.butyraticus	0.4195	1.99e-01	0.956121212121212	-0.3536	5.59e-01	0.971428571428571	0.8857	3.33e-02	0.9764375
126	IL6	Clostridium.disporicum	-0.2885	3.9e-01	0.956121212121212	-0.1118	8.58e-01	0.971428571428571	-0.7714	1.03e-01	0.9764375
127	IL6	Lachnoclostridium.pacaense	0.0858	8.02e-01	0.977563909774436	-0.8944	4.05e-02	0.971428571428571	0.3769	4.61e-01	0.9764375
128	IL6	Bifidobacterium.breve	-0.0858	8.02e-01	0.977563909774436	-0.1118	8.58e-01	0.971428571428571	-0.2319	6.58e-01	0.9764375
129	IL6	Ruminococcus.faecis	0.3211	3.36e-01	0.956121212121212	0.1118	8.58e-01	0.971428571428571	0.1429	8.03e-01	0.9764375
130	IL6	Bacillus.anthracis	0.211	5.33e-01	0.956121212121212	-0.1118	8.58e-01	0.971428571428571	-0.0857	9.19e-01	0.9764375
131	IL6	Staphylococcus.epidermidis	0.0316	9.27e-01	0.977563909774436	0.8208	8.86e-02	0.971428571428571	-0.3928	4.41e-01	0.9764375
132	IL6	Bacteroides.vulgatus	-0.4315	1.85e-01	0.956121212121212	-0.3536	5.59e-01	0.971428571428571	-0.3928	4.41e-01	0.9764375
133	IL6	Reyranella.massiliensis	0.1144	7.38e-01	0.977563909774436	0.3536	5.59e-01	0.971428571428571	-0.6	2.42e-01	0.9764375
134	IL6	Neisseria.meningitidis	0.0405	9.06e-01	0.977563909774436	0.7071	1.82e-01	0.971428571428571	-0.3928	4.41e-01	0.9764375
135	IL6	Clostridium.chartatabidum	0.1784	6e-01	0.956121212121212	0.3536	5.59e-01	0.971428571428571	-0.1739	7.42e-01	0.9764375
136	IL6	Blautia.caecimuris	0.1812	5.94e-01	0.956121212121212	0.3536	5.59e-01	0.971428571428571	-0.0286	1e+00	1
