# Supplementary material for: Influences of Gastrointestinal Microbiota Dysbiosis on Serum Proinflammatory Markers in Epithelial Ovarian Cancer Development and Progression
Source: Cancers (Basel). 2022 Jun 20;14(12):3022. doi: 10.3390/cancers14123022 (PMC9220985; doi:10.3390/cancers14123022)
Supplement: Supplementary file 1 [file cancers-14-03022-s001.zip › Table S7 d.cor.result.TNFa.phylum.csv]

	TNFa	Phylum	cor.all	pval.all	adj.pval.all	cor.con	pval.con	adj.pval.con	cor.treat	pval.treat	adj.pval.treat
1	TNFa	Verrucomicrobia	-0.4182	2.03e-01	0.5115	-0.1	9.5e-01	0.95	-0.0857	9.19e-01	1
2	TNFa	Bacteroidetes	0.1091	7.55e-01	0.881	-0.5	4.5e-01	0.95	-0.3143	5.64e-01	0.987
3	TNFa	Firmicutes	0.0636	8.6e-01	0.881	-0.6	3.5e-01	0.95	-0.7143	1.36e-01	0.612
4	TNFa	Proteobacteria	0.4182	2.03e-01	0.5115	-0.5	4.5e-01	0.95	-0.2571	6.58e-01	0.987
5	TNFa	Actinobacteria	-0.3545	2.86e-01	0.5115	-0.2	7.83e-01	0.95	-0.0286	1e+00	1
6	TNFa	Ascomycota	-0.3182	3.41e-01	0.5115	-0.5	4.5e-01	0.95	0.0286	1e+00	1
7	TNFa	Basidiomycota	-0.0545	8.81e-01	0.881	-0.3	6.83e-01	0.95	0.3714	4.97e-01	0.987
8	TNFa	Tenericutes	0.3273	3.27e-01	0.5115	-0.1	9.5e-01	0.95	-0.3714	4.97e-01	0.987
9	TNFa	Deinococcus.Thermus	-0.3364	3.13e-01	0.5115	0.3	6.83e-01	0.95	-0.7714	1.03e-01	0.612
