# Supplementary material for: Influences of Gastrointestinal Microbiota Dysbiosis on Serum Proinflammatory Markers in Epithelial Ovarian Cancer Development and Progression
Source: Cancers (Basel). 2022 Jun 20;14(12):3022. doi: 10.3390/cancers14123022 (PMC9220985; doi:10.3390/cancers14123022)
Supplement: Supplementary file 1 [file cancers-14-03022-s001.zip › Table S8 d.cor.result.TNFa.genus.csv]

	TNFa	Genus	cor.all	pval.all	adj.pval.all	cor.con	pval.con	adj.pval.con	cor.treat	pval.treat	adj.pval.treat
1	TNFa	Akkermansia	-0.4182	2.03e-01	0.749769230769231	-0.1	9.5e-01	0.999350649350649	-0.0857	9.19e-01	0.94226582278481
2	TNFa	Muribaculum	-0.3	3.71e-01	0.751275	-0.5	4.5e-01	0.999350649350649	-0.0286	1e+00	1
3	TNFa	Faecalicatena	0.3273	3.27e-01	0.749769230769231	-0.3	6.83e-01	0.999350649350649	0.9429	1.67e-02	0.829551724137931
4	TNFa	Bacteroides	0.5636	7.59e-02	0.64233	-0.3	6.83e-01	0.999350649350649	0.0857	9.19e-01	0.94226582278481
5	TNFa	Barnesiella	0.4	2.25e-01	0.749769230769231	-0.5	4.5e-01	0.999350649350649	-0.6	2.42e-01	0.829551724137931
6	TNFa	Kineothrix	-0.6273	4.4e-02	0.64233	-0.5	4.5e-01	0.999350649350649	-0.8286	5.83e-02	0.829551724137931
7	TNFa	Lachnoclostridium	0.1636	6.34e-01	0.885413793103448	-0.7	2.33e-01	0.999350649350649	-0.8286	5.83e-02	0.829551724137931
8	TNFa	Flintibacter	-0.0545	8.81e-01	0.95256	-0.7	2.33e-01	0.999350649350649	-0.7143	1.36e-01	0.829551724137931
9	TNFa	Oscillibacter	0.2727	4.18e-01	0.796813953488372	-0.3	6.83e-01	0.999350649350649	-0.6	2.42e-01	0.829551724137931
10	TNFa	Clostridium	0.1	7.76e-01	0.952363636363636	-0.6	3.5e-01	0.999350649350649	0.0857	9.19e-01	0.94226582278481
11	TNFa	Ruminiclostridium	0.3273	3.27e-01	0.749769230769231	-0.5	4.5e-01	0.999350649350649	-0.1429	8.03e-01	0.905625
12	TNFa	Hungatella	0.7091	1.87e-02	0.64233	0.2	7.83e-01	0.999350649350649	0.3143	5.64e-01	0.8883
13	TNFa	Eubacterium	-0.0727	8.39e-01	0.95256	-0.3	6.83e-01	0.999350649350649	-0.4857	3.56e-01	0.8883
14	TNFa	Ruminococcus	0.0818	8.18e-01	0.95256	-0.7	2.33e-01	0.999350649350649	0.1429	8.03e-01	0.905625
15	TNFa	Pseudoflavonifractor	0.4091	2.14e-01	0.749769230769231	-0.6	3.5e-01	0.999350649350649	0.2571	6.58e-01	0.8883
16	TNFa	Parasutterella	-0.0727	8.39e-01	0.95256	-0.6	3.5e-01	0.999350649350649	-0.2571	6.58e-01	0.8883
17	TNFa	Litorimonas	0.6105	4.61e-02	0.64233	0.2	7.83e-01	0.999350649350649	-0.1739	7.42e-01	0.905625
18	TNFa	Bifidobacterium	0.1636	6.34e-01	0.885413793103448	0.2	7.83e-01	0.999350649350649	-0.3143	5.64e-01	0.8883
19	TNFa	Lactonifactor	-0.358	2.8e-01	0.749769230769231	-0.1539	8.05e-01	0.999350649350649	-0.1309	8.05e-01	0.905625
20	TNFa	Olsenella	-0.2273	5.03e-01	0.8488125	0	1e+00	1	0.5429	2.97e-01	0.829551724137931
21	TNFa	Bacillus	0.1727	6.14e-01	0.885413793103448	0.2	7.83e-01	0.999350649350649	-0.7714	1.03e-01	0.829551724137931
22	TNFa	Acutalibacter	-0.0455	9.03e-01	0.962407894736842	-0.7	2.33e-01	0.999350649350649	-0.5429	2.97e-01	0.829551724137931
23	TNFa	Fusarium	0.0182	9.68e-01	0.968	0	1e+00	1	0.3143	5.64e-01	0.8883
24	TNFa	Lactobacillus	-0.3909	2.37e-01	0.749769230769231	-0.3	6.83e-01	0.999350649350649	0.2	7.14e-01	0.905625
25	TNFa	Flavonifractor	-0.0273	9.46e-01	0.968	-0.3	6.83e-01	0.999350649350649	0.0857	9.19e-01	0.94226582278481
26	TNFa	Anaerotruncus	-0.2	5.58e-01	0.87075	-0.7	2.33e-01	0.999350649350649	-0.1429	8.03e-01	0.905625
27	TNFa	Enterococcus	-0.3455	2.99e-01	0.749769230769231	0.3	6.83e-01	0.999350649350649	-0.3143	5.64e-01	0.8883
28	TNFa	Peptococcus	-0.1909	5.76e-01	0.880301886792453	-0.6	3.5e-01	0.999350649350649	-0.2571	6.58e-01	0.8883
29	TNFa	Escherichia	0.3455	2.99e-01	0.749769230769231	0.7	2.33e-01	0.999350649350649	0.2	7.14e-01	0.905625
30	TNFa	Pseudomonas	0.5727	7.06e-02	0.64233	0.7	2.33e-01	0.999350649350649	-0.2571	6.58e-01	0.8883
31	TNFa	Klebsiella	0.3636	2.73e-01	0.749769230769231	0.9	8.33e-02	0.999350649350649	-0.3714	4.97e-01	0.8883
32	TNFa	Turicibacter	0.2091	5.39e-01	0.87075	0.1	9.5e-01	0.999350649350649	-0.6571	1.75e-01	0.829551724137931
33	TNFa	Saccharomyces	-0.2545	4.51e-01	0.8118	-0.1	9.5e-01	0.999350649350649	-0.0857	9.19e-01	0.94226582278481
34	TNFa	Intestinimonas	0.3091	3.56e-01	0.749769230769231	-0.7	2.33e-01	0.999350649350649	-0.5429	2.97e-01	0.829551724137931
35	TNFa	Cutaneotrichosporon	-0.1743	6.08e-01	0.885413793103448	-0.3	6.83e-01	0.999350649350649	0.5508	2.57e-01	0.829551724137931
36	TNFa	Sporobacter	0.3182	3.41e-01	0.749769230769231	-0.2	7.83e-01	0.999350649350649	-0.6	2.42e-01	0.829551724137931
37	TNFa	Harryflintia	0.4465	1.69e-01	0.749769230769231	-0.3591	5.53e-01	0.999350649350649	-0.6	2.42e-01	0.829551724137931
38	TNFa	Ihubacter	0.5636	7.59e-02	0.64233	-0.5	4.5e-01	0.999350649350649	0.2571	6.58e-01	0.8883
39	TNFa	Christensenella	0.4091	2.14e-01	0.749769230769231	-0.1	9.5e-01	0.999350649350649	0.4857	3.56e-01	0.8883
40	TNFa	Candida	-0.1705	6.16e-01	0.885413793103448	0.2052	7.41e-01	0.999350649350649	0.5768	2.31e-01	0.829551724137931
41	TNFa	Longibaculum	0.6182	4.78e-02	0.64233	-0.6	3.5e-01	0.999350649350649	0.6	2.42e-01	0.829551724137931
42	TNFa	Anaeroplasma	0.3273	3.27e-01	0.749769230769231	-0.1	9.5e-01	0.999350649350649	-0.3714	4.97e-01	0.8883
43	TNFa	Anaerotaenia	0.3636	2.73e-01	0.749769230769231	-0.6	3.5e-01	0.999350649350649	-0.4286	4.19e-01	0.8883
44	TNFa	Herbivorax	0.2273	5.03e-01	0.8488125	-0.6	3.5e-01	0.999350649350649	0.5429	2.97e-01	0.829551724137931
45	TNFa	Butyrivibrio	-0.0734	8.3e-01	0.95256	-0.2236	7.18e-01	0.999350649350649	-0.6	2.42e-01	0.829551724137931
46	TNFa	Parasporobacterium	0.0866	8e-01	0.95256	0.0513	9.35e-01	0.999350649350649	0.0857	9.19e-01	0.94226582278481
47	TNFa	Ercella	0.0642	8.51e-01	0.95256	-0.2236	7.18e-01	0.999350649350649	0.5429	2.97e-01	0.829551724137931
48	TNFa	Frisingicoccus	0.3554	2.84e-01	0.749769230769231	-0.5643	3.22e-01	0.999350649350649	-0.4857	3.56e-01	0.8883
49	TNFa	Acetatifactor	0.4	2.25e-01	0.749769230769231	0.1	9.5e-01	0.999350649350649	-0.3714	4.97e-01	0.8883
50	TNFa	Parabacteroides	-0.6545	3.38e-02	0.64233	-0.1	9.5e-01	0.999350649350649	-0.2571	6.58e-01	0.8883
51	TNFa	Blautia	0.3599	2.77e-01	0.749769230769231	-0.0513	9.35e-01	0.999350649350649	-0.4286	4.19e-01	0.8883
52	TNFa	Hespellia	0.1526	6.54e-01	0.897864406779661	0.2	7.83e-01	0.999350649350649	0.3719	4.68e-01	0.8883
53	TNFa	Roseburia	0.4404	1.75e-01	0.749769230769231	-0.3354	5.81e-01	0.999350649350649	-0.5429	2.97e-01	0.829551724137931
54	TNFa	Erysipelatoclostridium	0.7364	1.34e-02	0.64233	0.1	9.5e-01	0.999350649350649	0.7714	1.03e-01	0.829551724137931
55	TNFa	Porphyromonas	-0.2636	4.35e-01	0.800795454545455	-0.1	9.5e-01	0.999350649350649	0.2	7.14e-01	0.905625
56	TNFa	Tindallia	-0.114	7.39e-01	0.935296875	-0.2236	7.18e-01	0.999350649350649	0.3339	5.18e-01	0.8883
57	TNFa	Romboutsia	0.4679	1.47e-01	0.749769230769231	-0.3354	5.81e-01	0.999350649350649	-0.3714	4.97e-01	0.8883
58	TNFa	Filifactor	-0.4818	1.37e-01	0.749769230769231	-0.2	7.83e-01	0.999350649350649	-0.1429	8.03e-01	0.905625
59	TNFa	Clostridioides	0.1182	7.34e-01	0.935296875	-0.6	3.5e-01	0.999350649350649	-0.8286	5.83e-02	0.829551724137931
60	TNFa	Nakaseomyces	-0.3722	2.6e-01	0.749769230769231	0.6	3.5e-01	0.999350649350649	-0.169	7.49e-01	0.905625
61	TNFa	Holdemanella	-0.0286	9.33e-01	0.968	0	1e+00	1	0.4395	3.83e-01	0.8883
62	TNFa	Cryptococcus	0.4595	1.55e-01	0.749769230769231	0.6708	2.15e-01	0.999350649350649	0.2648	6.12e-01	0.8883
63	TNFa	Penicillium	-0.0508	8.82e-01	0.95256	-0.527	3.61e-01	0.999350649350649	0.116	8.27e-01	0.917630136986301
64	TNFa	Aspergillus	0.1091	7.55e-01	0.940846153846154	-0.3	6.83e-01	0.999350649350649	0.3714	4.97e-01	0.8883
65	TNFa	Cryptanaerobacter	0.0182	9.58e-01	0.968	-0.8721	5.39e-02	0.999350649350649	-0.3143	5.64e-01	0.8883
66	TNFa	Emergencia	0.5505	7.93e-02	0.64233	-0.3354	5.81e-01	0.999350649350649	0.2571	6.58e-01	0.8883
67	TNFa	Chaetomium	-0.0364	9.24e-01	0.968	-0.2	7.83e-01	0.999350649350649	-0.3714	4.97e-01	0.8883
68	TNFa	Streptococcus	-0.1276	7.09e-01	0.935296875	0.1539	8.05e-01	0.999350649350649	-0.3714	4.97e-01	0.8883
69	TNFa	Deinococcus	-0.3364	3.13e-01	0.749769230769231	0.3	6.83e-01	0.999350649350649	-0.7714	1.03e-01	0.829551724137931
70	TNFa	Cladosporium	0.3117	3.51e-01	0.749769230769231	0.6669	2.19e-01	0.999350649350649	0.2319	6.58e-01	0.8883
71	TNFa	Phocea	-0.2316	4.93e-01	0.8488125	0.1539	8.05e-01	0.999350649350649	-0.1309	8.05e-01	0.905625
72	TNFa	Butyricicoccus	-0.1335	6.96e-01	0.935296875	-0.1539	8.05e-01	0.999350649350649	-0.5768	2.31e-01	0.829551724137931
73	TNFa	Mordavella	-0.1983	5.59e-01	0.87075	0.1539	8.05e-01	0.999350649350649	-0.4395	3.83e-01	0.8883
74	TNFa	Salmonella	0.4843	1.31e-01	0.749769230769231	0.1118	8.58e-01	0.999350649350649	0.7775	6.87e-02	0.829551724137931
75	TNFa	Staphylococcus	0.115	7.36e-01	0.935296875	0.1539	8.05e-01	0.999350649350649	-0.029	9.57e-01	0.9689625
76	TNFa	Listeria	0.3053	3.61e-01	0.749769230769231	0.1118	8.58e-01	0.999350649350649	0.7775	6.87e-02	0.829551724137931
77	TNFa	Stenotrophomonas	0.2211	5.14e-01	0.849673469387755	-0.7071	1.82e-01	0.999350649350649	0.5161	2.95e-01	0.829551724137931
78	TNFa	Anaerostipes	0.4958	1.21e-01	0.749769230769231	0	1e+00	1	0.1429	8.03e-01	0.905625
79	TNFa	Reyranella	0.2765	4.1e-01	0.796813953488372	-0.3536	5.59e-01	0.999350649350649	-0.2571	6.58e-01	0.8883
80	TNFa	Trichophyton	0.2697	4.23e-01	0.796813953488372	0.3536	5.59e-01	0.999350649350649	0.6547	1.58e-01	0.829551724137931
81	TNFa	Neisseria	0.0539	8.75e-01	0.95256	0.7071	1.82e-01	0.999350649350649	-0.6547	1.58e-01	0.829551724137931
