# Supplementary material for: Influences of Gastrointestinal Microbiota Dysbiosis on Serum Proinflammatory Markers in Epithelial Ovarian Cancer Development and Progression
Source: Cancers (Basel). 2022 Jun 20;14(12):3022. doi: 10.3390/cancers14123022 (PMC9220985; doi:10.3390/cancers14123022)
Supplement: Supplementary file 1 [file cancers-14-03022-s001.zip › Table S9 d.cor.result.TNFa.species.csv]

	TNFa	Species	cor.all	pval.all	adj.pval.all	cor.con	pval.con	adj.pval.con	cor.treat	pval.treat	adj.pval.treat
1	TNFa	Akkermansia.muciniphila	-0.4182	2.03e-01	0.840933333333333	-0.1	9.5e-01	0.993846153846154	-0.0857	9.19e-01	0.946848484848485
2	TNFa	Muribaculum.intestinale	-0.3	3.71e-01	0.840933333333333	-0.5	4.5e-01	0.993846153846154	-0.0286	1e+00	1
3	TNFa	Bacteroides.thetaiotaomicron	0.5636	7.59e-02	0.8296	-0.3	6.83e-01	0.993846153846154	0.0857	9.19e-01	0.946848484848485
4	TNFa	Barnesiella.intestinihominis	0.4545	1.63e-01	0.840933333333333	-0.5	4.5e-01	0.993846153846154	-0.3143	5.64e-01	0.824774193548387
5	TNFa	Kineothrix.alysoides	-0.6273	4.4e-02	0.8296	-0.5	4.5e-01	0.993846153846154	-0.8286	5.83e-02	0.667371428571429
6	TNFa	Faecalicatena.contorta	0.1909	5.76e-01	0.905103448275862	-0.3	6.83e-01	0.993846153846154	0.5429	2.97e-01	0.76211320754717
7	TNFa	X.Clostridium..scindens	-0.2273	5.03e-01	0.893951219512195	-0.7	2.33e-01	0.993846153846154	-0.9429	1.67e-02	0.667371428571429
8	TNFa	Flintibacter.butyricus	-0.0545	8.81e-01	0.981654135338346	-0.7	2.33e-01	0.993846153846154	-0.7143	1.36e-01	0.715478260869565
9	TNFa	Clostridium.fusiformis	-0.1727	6.14e-01	0.930844444444444	-0.9	8.33e-02	0.993846153846154	-0.7714	1.03e-01	0.715478260869565
10	TNFa	Hungatella.hathewayi	0.7091	1.87e-02	0.8296	0.2	7.83e-01	0.993846153846154	0.3143	5.64e-01	0.824774193548387
11	TNFa	Oscillibacter.valericigenes	0.0636	8.6e-01	0.981654135338346	-0.7	2.33e-01	0.993846153846154	-0.6	2.42e-01	0.715478260869565
12	TNFa	Oscillibacter.ruminantium	0.2182	5.21e-01	0.893951219512195	0.1	9.5e-01	0.993846153846154	-0.7714	1.03e-01	0.715478260869565
13	TNFa	Parasutterella.excrementihominis	-0.0727	8.39e-01	0.981654135338346	-0.6	3.5e-01	0.993846153846154	-0.2571	6.58e-01	0.860461538461538
14	TNFa	X.Clostridium..viride	0.1909	5.76e-01	0.905103448275862	-0.5	4.5e-01	0.993846153846154	-0.3714	4.97e-01	0.7984
15	TNFa	Ruminococcus.flavefaciens	0.0228	9.47e-01	0.981654135338346	-0.2052	7.41e-01	0.993846153846154	-0.0286	1e+00	1
16	TNFa	Litorimonas.taeanensis	0.6105	4.61e-02	0.8296	0.2	7.83e-01	0.993846153846154	-0.1739	7.42e-01	0.943102803738318
17	TNFa	Lactonifactor.longoviformis	-0.358	2.8e-01	0.840933333333333	-0.1539	8.05e-01	0.993846153846154	-0.1309	8.05e-01	0.943793103448276
18	TNFa	Olsenella.profusa	-0.1909	5.76e-01	0.905103448275862	0	1e+00	1	0.7143	1.36e-01	0.715478260869565
19	TNFa	Pseudoflavonifractor.phocaeensis	0.4273	1.93e-01	0.840933333333333	-0.6	3.5e-01	0.993846153846154	0.3714	4.97e-01	0.7984
20	TNFa	Bifidobacterium.choerinum	0.1273	7.14e-01	0.948150943396226	0.1	9.5e-01	0.993846153846154	-0.3143	5.64e-01	0.824774193548387
21	TNFa	Pseudoflavonifractor.capillosus	0.0545	8.81e-01	0.981654135338346	-0.7	2.33e-01	0.993846153846154	-0.4286	4.19e-01	0.7984
22	TNFa	Acutalibacter.muris	-0.0455	9.03e-01	0.981654135338346	-0.7	2.33e-01	0.993846153846154	-0.5429	2.97e-01	0.76211320754717
23	TNFa	Clostridium.botulinum	-0.2364	4.85e-01	0.893951219512195	-0.6	3.5e-01	0.993846153846154	-0.8286	5.83e-02	0.667371428571429
24	TNFa	X.Clostridium..cellobioparum	0.3545	2.86e-01	0.840933333333333	-0.6	3.5e-01	0.993846153846154	-0.6571	1.75e-01	0.715478260869565
25	TNFa	Flavonifractor.plautii	-0.0273	9.46e-01	0.981654135338346	-0.3	6.83e-01	0.993846153846154	0.0857	9.19e-01	0.946848484848485
26	TNFa	X.Clostridium..asparagiforme	-0.4273	1.93e-01	0.840933333333333	-0.4	5.17e-01	0.993846153846154	-0.6	2.42e-01	0.715478260869565
27	TNFa	X.Clostridium..aerotolerans	-0.6484	3.1e-02	0.8296	-0.2	7.83e-01	0.993846153846154	0.1309	8.05e-01	0.943793103448276
28	TNFa	Clostridium.sulfidigenes	0.1367	6.89e-01	0.948150943396226	-0.6	3.5e-01	0.993846153846154	0.5508	2.57e-01	0.743659574468085
29	TNFa	Bacillus.thuringiensis	0.2273	5.03e-01	0.893951219512195	0.3	6.83e-01	0.993846153846154	-0.7143	1.36e-01	0.715478260869565
30	TNFa	Peptococcus.niger	-0.1545	6.54e-01	0.936252631578947	-0.5	4.5e-01	0.993846153846154	-0.2571	6.58e-01	0.860461538461538
31	TNFa	Enterococcus.faecalis	-0.3554	2.84e-01	0.840933333333333	0.3	6.83e-01	0.993846153846154	-0.4058	4.25e-01	0.7984
32	TNFa	Escherichia.coli	0.3455	2.99e-01	0.840933333333333	0.7	2.33e-01	0.993846153846154	0.2	7.14e-01	0.916075471698113
33	TNFa	Klebsiella.aerogenes	0.3636	2.73e-01	0.840933333333333	0.9	8.33e-02	0.993846153846154	-0.3714	4.97e-01	0.7984
34	TNFa	X.Nectria..haematococca	0.1458	6.69e-01	0.94775	-0.1	9.5e-01	0.993846153846154	0.3479	4.99e-01	0.7984
35	TNFa	Pseudomonas.aeruginosa	0.3	3.71e-01	0.840933333333333	1	1.67e-02	0.993846153846154	-0.2571	6.58e-01	0.860461538461538
36	TNFa	Turicibacter.sanguinis	0.2091	5.39e-01	0.893951219512195	0.1	9.5e-01	0.993846153846154	-0.6571	1.75e-01	0.715478260869565
37	TNFa	Saccharomyces.cerevisiae	-0.2545	4.51e-01	0.893951219512195	-0.1	9.5e-01	0.993846153846154	-0.0857	9.19e-01	0.946848484848485
38	TNFa	Eubacterium.ventriosum	-0.1193	7.27e-01	0.948150943396226	-0.3	6.83e-01	0.993846153846154	0.6983	1.23e-01	0.715478260869565
39	TNFa	Intestinimonas.butyriciproducens	0.3091	3.56e-01	0.840933333333333	-0.7	2.33e-01	0.993846153846154	-0.5429	2.97e-01	0.76211320754717
40	TNFa	Sporobacter.termitidis	0.3182	3.41e-01	0.840933333333333	-0.2	7.83e-01	0.993846153846154	-0.6	2.42e-01	0.715478260869565
41	TNFa	X.Clostridium..saccharolyticum	0.3545	2.86e-01	0.840933333333333	-0.6	3.5e-01	0.993846153846154	-0.8286	5.83e-02	0.667371428571429
42	TNFa	Harryflintia.acetispora	0.4465	1.69e-01	0.840933333333333	-0.3591	5.53e-01	0.993846153846154	-0.6	2.42e-01	0.715478260869565
43	TNFa	Anaerotruncus.colihominis	-0.2182	5.21e-01	0.893951219512195	-0.4	5.17e-01	0.993846153846154	-0.1429	8.03e-01	0.943793103448276
44	TNFa	Anaerotruncus.rubiinfantis	-0.0137	9.68e-01	0.982222222222222	0.1	9.5e-01	0.993846153846154	-0.2609	6.18e-01	0.860461538461538
45	TNFa	Eubacterium.ramulus	0.2545	4.51e-01	0.893951219512195	-0.6	3.5e-01	0.993846153846154	-0.6	2.42e-01	0.715478260869565
46	TNFa	Ruminococcus.lactaris	-0.0091	9.89e-01	0.989	-1	1.67e-02	0.993846153846154	0.0286	1e+00	1
47	TNFa	Ihubacter.massiliensis	0.5636	7.59e-02	0.8296	-0.5	4.5e-01	0.993846153846154	0.2571	6.58e-01	0.860461538461538
48	TNFa	Candida.albicans	-0.1705	6.16e-01	0.930844444444444	0.2052	7.41e-01	0.993846153846154	0.5768	2.31e-01	0.715478260869565
49	TNFa	Lactobacillus.johnsonii	-0.3007	3.69e-01	0.840933333333333	-0.3	6.83e-01	0.993846153846154	0.6957	1.25e-01	0.715478260869565
50	TNFa	Fusarium.keratoplasticum	-0.1636	6.31e-01	0.936252631578947	-0.5643	3.22e-01	0.993846153846154	0.8452	3.41e-02	0.667371428571429
51	TNFa	Christensenella.massiliensis	0.4727	1.46e-01	0.840933333333333	-0.1	9.5e-01	0.993846153846154	0.4857	3.56e-01	0.7984
52	TNFa	Longibaculum.muris	0.6182	4.78e-02	0.8296	-0.6	3.5e-01	0.993846153846154	0.6	2.42e-01	0.715478260869565
53	TNFa	Cutaneotrichosporon.mucoides	0.3035	3.64e-01	0.840933333333333	0.6	3.5e-01	0.993846153846154	0.6957	1.25e-01	0.715478260869565
54	TNFa	X.Clostridium..polysaccharolyticum	0.3	3.71e-01	0.840933333333333	-0.5	4.5e-01	0.993846153846154	-0.4286	4.19e-01	0.7984
55	TNFa	X.Eubacterium..siraeum	0.3091	3.56e-01	0.840933333333333	0.1	9.5e-01	0.993846153846154	0.0286	1e+00	1
56	TNFa	Anaerotaenia.torta	0.3636	2.73e-01	0.840933333333333	-0.6	3.5e-01	0.993846153846154	-0.4286	4.19e-01	0.7984
57	TNFa	Herbivorax.saccincola	0.2273	5.03e-01	0.893951219512195	-0.6	3.5e-01	0.993846153846154	0.5429	2.97e-01	0.76211320754717
58	TNFa	Parasporobacterium.paucivorans	0.0866	8e-01	0.981654135338346	0.0513	9.35e-01	0.993846153846154	0.0857	9.19e-01	0.946848484848485
59	TNFa	Ercella.succinigenes	0.0642	8.51e-01	0.981654135338346	-0.2236	7.18e-01	0.993846153846154	0.5429	2.97e-01	0.76211320754717
60	TNFa	Clostridium.swellfunianum	0.4	2.25e-01	0.840933333333333	-0.1	9.5e-01	0.993846153846154	-0.2571	6.58e-01	0.860461538461538
61	TNFa	Frisingicoccus.caecimuris	0.3554	2.84e-01	0.840933333333333	-0.5643	3.22e-01	0.993846153846154	-0.4857	3.56e-01	0.7984
62	TNFa	Acetatifactor.muris	0.4	2.25e-01	0.840933333333333	0.1	9.5e-01	0.993846153846154	-0.3714	4.97e-01	0.7984
63	TNFa	Anaeroplasma.abactoclasticum	0.3273	3.27e-01	0.840933333333333	-0.1	9.5e-01	0.993846153846154	-0.3714	4.97e-01	0.7984
64	TNFa	Parabacteroides.distasonis	-0.6545	3.38e-02	0.8296	-0.1	9.5e-01	0.993846153846154	-0.2571	6.58e-01	0.860461538461538
65	TNFa	Clostridium.sp.	0.2273	5.03e-01	0.893951219512195	-0.3	6.83e-01	0.993846153846154	0.4857	3.56e-01	0.7984
66	TNFa	Barnesiella.viscericola	0.2091	5.39e-01	0.893951219512195	-0.5	4.5e-01	0.993846153846154	-0.6	2.42e-01	0.715478260869565
67	TNFa	X.Ruminococcus..gnavus	0.3781	2.52e-01	0.840933333333333	-0.0513	9.35e-01	0.993846153846154	-0.2	7.14e-01	0.916075471698113
68	TNFa	Hespellia.stercorisuis	0.1526	6.54e-01	0.936252631578947	0.2	7.83e-01	0.993846153846154	0.3719	4.68e-01	0.7984
69	TNFa	Clostridium.senegalense	0.4767	1.38e-01	0.840933333333333	-0.2236	7.18e-01	0.993846153846154	0.3769	4.61e-01	0.7984
70	TNFa	X.Clostridium..cocleatum	0.124	7.17e-01	0.948150943396226	0.1	9.5e-01	0.993846153846154	0.4395	3.83e-01	0.7984
71	TNFa	X.Clostridium..populeti	0.2294	4.97e-01	0.893951219512195	-0.2236	7.18e-01	0.993846153846154	-0.8286	5.83e-02	0.667371428571429
72	TNFa	Roseburia.intestinalis	0.0826	8.09e-01	0.981654135338346	-0.2236	7.18e-01	0.993846153846154	-0.8857	3.33e-02	0.667371428571429
73	TNFa	Porphyromonas.catoniae	-0.3189	3.39e-01	0.840933333333333	-0.1	9.5e-01	0.993846153846154	0.3479	4.99e-01	0.7984
74	TNFa	Butyrivibrio.crossotus	-0.0734	8.3e-01	0.981654135338346	-0.2236	7.18e-01	0.993846153846154	-0.6	2.42e-01	0.715478260869565
75	TNFa	Tindallia.magadiensis	-0.114	7.39e-01	0.948150943396226	-0.2236	7.18e-01	0.993846153846154	0.3339	5.18e-01	0.819162790697674
76	TNFa	Romboutsia.timonensis	0.4679	1.47e-01	0.840933333333333	-0.3354	5.81e-01	0.993846153846154	-0.3714	4.97e-01	0.7984
77	TNFa	Clostridium.vincentii	-0.4914	1.25e-01	0.840933333333333	-0.3354	5.81e-01	0.993846153846154	-0.3928	4.41e-01	0.7984
78	TNFa	Roseburia.hominis	0.0367	9.15e-01	0.981654135338346	-0.2236	7.18e-01	0.993846153846154	-0.8286	5.83e-02	0.667371428571429
79	TNFa	X.Clostridium..symbiosum	-0.0273	9.46e-01	0.981654135338346	-0.3	6.83e-01	0.993846153846154	-0.9429	1.67e-02	0.667371428571429
80	TNFa	Butyrivibrio.fibrisolvens	-0.1193	7.27e-01	0.948150943396226	-0.2236	7.18e-01	0.993846153846154	-0.6	2.42e-01	0.715478260869565
81	TNFa	Olsenella.scatoligenes	-0.2652	4.31e-01	0.893951219512195	0	1e+00	1	0.4395	3.83e-01	0.7984
82	TNFa	X.Clostridium..aldenense	0.0459	8.93e-01	0.981654135338346	-0.3354	5.81e-01	0.993846153846154	-0.0857	9.19e-01	0.946848484848485
83	TNFa	Faecalicatena.orotica	0.4818	1.37e-01	0.840933333333333	-0.6	3.5e-01	0.993846153846154	-0.0857	9.19e-01	0.946848484848485
84	TNFa	Porphyromonas.pasteri	-0.1595	6.4e-01	0.936252631578947	-0.5	4.5e-01	0.993846153846154	-0.087	8.7e-01	0.946848484848485
85	TNFa	X.Clostridium..sphenoides	0.3629	2.73e-01	0.840933333333333	-0.3354	5.81e-01	0.993846153846154	-0.4286	4.19e-01	0.7984
86	TNFa	Clostridioides.difficile	0.1182	7.34e-01	0.948150943396226	-0.6	3.5e-01	0.993846153846154	-0.8286	5.83e-02	0.667371428571429
87	TNFa	Eubacterium.plexicaudatum	-0.0228	9.47e-01	0.981654135338346	-0.1026	8.7e-01	0.993846153846154	-0.8286	5.83e-02	0.667371428571429
88	TNFa	Eubacterium.uniforme	0.2636	4.35e-01	0.893951219512195	-0.5	4.5e-01	0.993846153846154	0.3143	5.64e-01	0.824774193548387
89	TNFa	X.Eubacterium..eligens	-0.6113	4.57e-02	0.8296	-0.4104	4.93e-01	0.993846153846154	-0.3928	4.41e-01	0.7984
90	TNFa	Holdemanella.biformis	-0.0286	9.33e-01	0.981654135338346	0	1e+00	1	0.4395	3.83e-01	0.7984
91	TNFa	X.Candida..glabrata	-0.3722	2.6e-01	0.840933333333333	0.6	3.5e-01	0.993846153846154	-0.169	7.49e-01	0.943185185185185
92	TNFa	Butyrivibrio.hungatei	-0.214	5.27e-01	0.893951219512195	-0.2236	7.18e-01	0.993846153846154	-0.6	2.42e-01	0.715478260869565
93	TNFa	Roseburia.faecis	0.4771	1.38e-01	0.840933333333333	-0.3354	5.81e-01	0.993846153846154	-0.3714	4.97e-01	0.7984
94	TNFa	Filifactor.alocis	-0.4273	1.93e-01	0.840933333333333	-0.5	4.5e-01	0.993846153846154	-0.1429	8.03e-01	0.943793103448276
95	TNFa	Peptococcus.simiae	-0.0459	8.93e-01	0.981654135338346	-0.1026	8.7e-01	0.993846153846154	0.0857	9.19e-01	0.946848484848485
96	TNFa	X.Clostridium..innocuum	0.6091	5.19e-02	0.8296	0.1	9.5e-01	0.993846153846154	0.0857	9.19e-01	0.946848484848485
97	TNFa	Cryptococcus.neoformans	0.4595	1.55e-01	0.840933333333333	0.6708	2.15e-01	0.993846153846154	0.2648	6.12e-01	0.860461538461538
98	TNFa	Blautia.obeum	-0.0477	8.89e-01	0.981654135338346	-0.3354	5.81e-01	0.993846153846154	-0.2609	6.18e-01	0.860461538461538
99	TNFa	Peptococcus.sp..feline.oral.taxon.012	-0.0698	8.38e-01	0.981654135338346	-0.2236	7.18e-01	0.993846153846154	-0.0857	9.19e-01	0.946848484848485
100	TNFa	Aspergillus.flavus	0.0636	8.6e-01	0.981654135338346	-0.3	6.83e-01	0.993846153846154	0.3714	4.97e-01	0.7984
101	TNFa	Anaeroplasma.bactoclasticum	0.4587	1.56e-01	0.840933333333333	-0.2236	7.18e-01	0.993846153846154	0.0857	9.19e-01	0.946848484848485
102	TNFa	Hespellia.porcina	0.0737	8.29e-01	0.981654135338346	-0.2236	7.18e-01	0.993846153846154	0.3719	4.68e-01	0.7984
103	TNFa	Cryptanaerobacter.phenolicus	0.0182	9.58e-01	0.981654135338346	-0.8721	5.39e-02	0.993846153846154	-0.3143	5.64e-01	0.824774193548387
104	TNFa	Blautia.schinkii	0.5695	6.74e-02	0.8296	0.4617	4.34e-01	0.993846153846154	-0.7143	1.36e-01	0.715478260869565
105	TNFa	Emergencia.timonensis	0.5505	7.93e-02	0.8296	-0.3354	5.81e-01	0.993846153846154	0.2571	6.58e-01	0.860461538461538
106	TNFa	Chaetomium.globosum	-0.0364	9.24e-01	0.981654135338346	-0.2	7.83e-01	0.993846153846154	-0.3714	4.97e-01	0.7984
107	TNFa	Streptococcus.mutans	-0.1364	6.94e-01	0.948150943396226	0.6	3.5e-01	0.993846153846154	-0.3714	4.97e-01	0.7984
108	TNFa	Deinococcus.radiodurans	-0.3364	3.13e-01	0.840933333333333	0.3	6.83e-01	0.993846153846154	-0.7714	1.03e-01	0.715478260869565
109	TNFa	Streptococcus.agalactiae	-0.1545	6.54e-01	0.936252631578947	0	1e+00	1	-0.3714	4.97e-01	0.7984
110	TNFa	Phocea.massiliensis	-0.2316	4.93e-01	0.893951219512195	0.1539	8.05e-01	0.993846153846154	-0.1309	8.05e-01	0.943793103448276
111	TNFa	Cladosporium.tenuissimum	-0.2197	5.16e-01	0.893951219512195	0.2236	7.18e-01	0.993846153846154	-0.1309	8.05e-01	0.943793103448276
112	TNFa	Bacillus.cereus	0.5364	9.36e-02	0.840933333333333	0.6	3.5e-01	0.993846153846154	-0.6571	1.75e-01	0.715478260869565
113	TNFa	Ruminococcus.albus	-0.0105	9.75e-01	0.982222222222222	0.6669	2.19e-01	0.993846153846154	0.1309	8.05e-01	0.943793103448276
114	TNFa	Butyricicoccus.pullicaecorum	-0.1335	6.96e-01	0.948150943396226	-0.1539	8.05e-01	0.993846153846154	-0.5768	2.31e-01	0.715478260869565
115	TNFa	Lactobacillus.gasseri	-0.0173	9.6e-01	0.981654135338346	0.8944	4.05e-02	0.993846153846154	-0.6547	1.58e-01	0.715478260869565
116	TNFa	Bacillus.subtilis	0.3896	2.36e-01	0.840933333333333	0.1118	8.58e-01	0.993846153846154	0.7775	6.87e-02	0.667371428571429
117	TNFa	Mordavella.massiliensis	-0.1983	5.59e-01	0.905103448275862	0.1539	8.05e-01	0.993846153846154	-0.4395	3.83e-01	0.7984
118	TNFa	Salmonella.enterica	0.4843	1.31e-01	0.840933333333333	0.1118	8.58e-01	0.993846153846154	0.7775	6.87e-02	0.667371428571429
119	TNFa	Staphylococcus.aureus	0.3779	2.52e-01	0.840933333333333	0.4617	4.34e-01	0.993846153846154	0.0857	9.19e-01	0.946848484848485
120	TNFa	Lactobacillus.fermentum	0.1214	7.22e-01	0.948150943396226	0.1118	8.58e-01	0.993846153846154	0.6547	1.58e-01	0.715478260869565
121	TNFa	Listeria.monocytogenes	0.3053	3.61e-01	0.840933333333333	0.1118	8.58e-01	0.993846153846154	0.7775	6.87e-02	0.667371428571429
122	TNFa	Stenotrophomonas.maltophilia	0.2211	5.14e-01	0.893951219512195	-0.7071	1.82e-01	0.993846153846154	0.5161	2.95e-01	0.76211320754717
123	TNFa	Penicillium.commune	0.2151	5.25e-01	0.893951219512195	-0.4472	4.5e-01	0.993846153846154	0.4058	4.25e-01	0.7984
124	TNFa	Clostridium.intestinale	-0.1885	5.79e-01	0.905103448275862	-0.5643	3.22e-01	0.993846153846154	-0.3189	5.38e-01	0.824774193548387
125	TNFa	Anaerostipes.butyraticus	0.4958	1.21e-01	0.840933333333333	0	1e+00	1	0.1429	8.03e-01	0.943793103448276
126	TNFa	Clostridium.disporicum	-0.093	7.86e-01	0.981654135338346	-0.2236	7.18e-01	0.993846153846154	-0.6	2.42e-01	0.715478260869565
127	TNFa	Lachnoclostridium.pacaense	0.1812	5.94e-01	0.918	0.3354	5.81e-01	0.993846153846154	-0.116	8.27e-01	0.946848484848485
128	TNFa	Bifidobacterium.breve	0.0191	9.56e-01	0.981654135338346	-0.2236	7.18e-01	0.993846153846154	-0.3479	4.99e-01	0.7984
129	TNFa	Ruminococcus.faecis	0.4954	1.21e-01	0.840933333333333	-0.3354	5.81e-01	0.993846153846154	-0.3143	5.64e-01	0.824774193548387
130	TNFa	Bacillus.anthracis	0.4037	2.18e-01	0.840933333333333	-0.2236	7.18e-01	0.993846153846154	-0.7143	1.36e-01	0.715478260869565
131	TNFa	Staphylococcus.epidermidis	-0.2527	4.53e-01	0.893951219512195	0.4617	4.34e-01	0.993846153846154	-0.6547	1.58e-01	0.715478260869565
132	TNFa	Bacteroides.vulgatus	-0.2832	3.99e-01	0.889573770491803	0	1e+00	1	-0.6547	1.58e-01	0.715478260869565
133	TNFa	Reyranella.massiliensis	0.2765	4.1e-01	0.893951219512195	-0.3536	5.59e-01	0.993846153846154	-0.2571	6.58e-01	0.860461538461538
134	TNFa	Neisseria.meningitidis	0.0539	8.75e-01	0.981654135338346	0.7071	1.82e-01	0.993846153846154	-0.6547	1.58e-01	0.715478260869565
135	TNFa	Clostridium.chartatabidum	0.3172	3.42e-01	0.840933333333333	-0.3536	5.59e-01	0.993846153846154	0.058	9.13e-01	0.946848484848485
136	TNFa	Blautia.caecimuris	0.553	7.76e-02	0.8296	-0.3536	5.59e-01	0.993846153846154	0.0857	9.19e-01	0.946848484848485
